# Supplementary material for: (E)-3-(Furan-2-yl)-1-(4-meth­oxy­phen­yl)prop-2-en-1-one
Source: Acta Crystallogr Sect E Struct Rep Online. 2011 Nov 5;67(Pt 12):o3185. doi: 10.1107/S160053681104373X (PMC3238853; doi:10.1107/S160053681104373X)
Supplement: Supplementary file 1 [file e-67-o3185-sup1.cif]

##############################################################################
#                                                                            #
# This CIF contains the data in a paper accepted for publication in          #
# Acta Crystallographica Section E. It conforms to the requirements of       #
# Notes for Authors for Acta Crystallographica Section E, and has been       #
# peer reviewed under the auspices of the IUCr Commission on Journals.       #
#                                                                            #
# Full details of the Crystallographic Information File format               #
# are given in the paper "The Crystallographic Information File (CIF):       #
# a New Standard Archive File for Crystallography" by S. R. Hall, F. H.      #
# Allen and I. D. Brown [Acta Cryst. (1991), A47, 655-685].                  #
#                                                                            #
# The current version of the core CIF dictionary is obtainable from          #
# ftp://ftp.iucr.org/pub/cif_core.dic.                                       #
#                                                                            #
# Software is freely available for graphical display of the structure(s)     #
# in this CIF. For information consult the CIF software page                 #
# http://www.iucr.org/resources/cif/software.                                #
#                                                                            #
# This file may be used for bona fide research purposes within the           #
# scientific community so long as proper attribution is given to the journal # 
# article from which it was obtained.                                        #
#                                                                            #
##############################################################################
data_I
_audit_creation_method     SHELXL-97
_chemical_name_systematic
;
(<i>E</i>)-3-(Furan-2-yl)-1-(4-methoxyphenyl)prop-2-en-1-one
;
_chemical_name_common     ?
_chemical_formula_moiety     'C14 H12 O3'
_chemical_formula_sum     'C14 H12 O3'
_chemical_formula_iupac     'C14 H12 O3'
_chemical_formula_weight     228.24
_chemical_melting_point     341
_symmetry_cell_setting     monoclinic
_symmetry_space_group_name_H-M     'P 21/n'
_symmetry_space_group_name_Hall     '-P 2yn'
loop_
    _symmetry_equiv_pos_as_xyz
    'x, y, z'
    '-x+1/2, y+1/2, -z+1/2'
    '-x, -y, -z'
    'x-1/2, -y-1/2, z-1/2'
_cell_length_a     7.1583(3)
_cell_length_b     19.1516(8)
_cell_length_c     8.4293(3)
_cell_angle_alpha     90.00
_cell_angle_beta     94.357(4)
_cell_angle_gamma     90.00
_cell_volume     1152.26(8)
_cell_formula_units_Z     4
_cell_measurement_reflns_used     5366
_cell_measurement_theta_min     3.55
_cell_measurement_theta_max     29.02
_cell_measurement_temperature     293(2)
_exptl_crystal_description     block
_exptl_crystal_colour     yellow
_exptl_crystal_size_max     0.3
_exptl_crystal_size_mid     0.2
_exptl_crystal_size_min     0.2
_exptl_crystal_density_diffrn     1.316
_exptl_crystal_density_meas     ?
_exptl_crystal_density_method     'not measured'
_exptl_crystal_F_000     480
_exptl_absorpt_coefficient_mu     0.092
_exptl_absorpt_correction_type     multi-scan
_exptl_absorpt_process_details     '(CrysAlis PRO; Oxford Diffraction, 2007)'
_exptl_absorpt_correction_T_min     0.976
_exptl_absorpt_correction_T_max     1.000
_exptl_special_details
;
;
_diffrn_ambient_temperature     293(2)
_diffrn_radiation_type     MoK\a
_diffrn_radiation_wavelength     0.71073
_diffrn_radiation_source     'fine-focus sealed tube'
_diffrn_radiation_monochromator     graphite
_diffrn_measurement_device_type     'Oxford Diffraction Xcalibur S'
_diffrn_measurement_method     '\w scans'
_diffrn_detector_area_resol_mean     16.1049
_diffrn_reflns_number     13386
_diffrn_reflns_av_R_equivalents     0.0284
_diffrn_reflns_av_sigmaI/netI     0.0185
_diffrn_reflns_theta_min     3.56
_diffrn_reflns_theta_max     25.00
_diffrn_reflns_theta_full     25.00
_diffrn_measured_fraction_theta_max     0.998
_diffrn_measured_fraction_theta_full     0.998
_diffrn_reflns_limit_h_min     -8
_diffrn_reflns_limit_h_max     8
_diffrn_reflns_limit_k_min     -22
_diffrn_reflns_limit_k_max     22
_diffrn_reflns_limit_l_min     -10
_diffrn_reflns_limit_l_max     10
_diffrn_standards_number     0
_diffrn_standards_interval_count     0
_diffrn_standards_interval_time     0
_diffrn_standards_decay_%     0
_refine_special_details
;
Refinement of <i>F</i>^2^ against ALL reflections. The weighted <i>R</i>-factor
<i>wR</i> and goodness of fit <i>S</i> are based on <i>F</i>^2^, conventional
<i>R</i>-factors <i>R</i> are based on <i>F</i>, with <i>F</i> set to zero for
negative <i>F</i>^2^. The threshold expression of <i>F</i>^2^ >
\s(<i>F</i>^2^) is used only for calculating <i>R</i>-factors(gt) <i>etc</i>.
and is not relevant to the choice of reflections for refinement.
<i>R</i>-factors based on <i>F</i>^2^ are statistically about twice as large
as those based on <i>F</i>, and <i>R</i>- factors based on ALL data will be
even larger.
;
_reflns_number_total     2027
_reflns_number_gt     1546
_reflns_threshold_expression     I>2sigma(I)
_refine_ls_structure_factor_coef     Fsqd
_refine_ls_matrix_type     full
_refine_ls_R_factor_all     0.0553
_refine_ls_R_factor_gt     0.0386
_refine_ls_wR_factor_gt     0.0866
_refine_ls_wR_factor_ref     0.0962
_refine_ls_goodness_of_fit_ref     1.031
_refine_ls_restrained_S_all     1.031
_refine_ls_number_reflns     2027
_refine_ls_number_parameters     156
_refine_ls_number_restraints     0
_refine_ls_hydrogen_treatment     constr
_refine_ls_weighting_scheme     calc
_refine_ls_weighting_details
         'calc w=1/[\s^2^(Fo^2^)+(0.0349P)^2^+0.2369P] where P=(Fo^2^+2Fc^2^)/3'
_atom_sites_solution_hydrogens     geom
_atom_sites_solution_primary     direct
_atom_sites_solution_secondary     difmap
_refine_ls_shift/su_max     0.000
_refine_ls_shift/su_mean     0.000
_refine_diff_density_max     0.130
_refine_diff_density_min     -0.125
_refine_ls_extinction_method     'SHELXL97 (Sheldrick, 2008)'
_refine_ls_extinction_coef     0.0089(17)
_refine_ls_extinction_expression
                                  'Fc^*^=kFc[1+0.001xFc^2^\l^3^/sin(2\q)]^-1/4^'
loop_
    _atom_type_symbol
    _atom_type_description
    _atom_type_scat_dispersion_real
    _atom_type_scat_dispersion_imag
    _atom_type_scat_source
    'C' 'C' 0.0033 0.0016
                         'International Tables Vol C Tables 4.2.6.8 and 6.1.1.4'
    'H' 'H' 0.0000 0.0000
                         'International Tables Vol C Tables 4.2.6.8 and 6.1.1.4'
    'O' 'O' 0.0106 0.0060
                         'International Tables Vol C Tables 4.2.6.8 and 6.1.1.4'
_computing_data_collection     'CrysAlis PRO (Oxford Diffraction, 2007)'
_computing_cell_refinement     'CrysAlis PRO (Oxford Diffraction, 2007)'
_computing_data_reduction     'CrysAlis PRO (Oxford Diffraction, 2007)'
_computing_structure_solution     'SHELXS97 (Sheldrick, 2008)'
_computing_structure_refinement     'SHELXL97 (Sheldrick, 2008)'
_computing_molecular_graphics     'ORTEP-3 (Farrugia, 1997)'
_computing_publication_material
                                'PLATON (Spek, 2009) and PARST (Nardelli, 1995)'
loop_
    _atom_site_type_symbol
    _atom_site_label
    _atom_site_fract_x
    _atom_site_fract_y
    _atom_site_fract_z
    _atom_site_U_iso_or_equiv
    _atom_site_adp_type
    _atom_site_calc_flag
    _atom_site_refinement_flags
    _atom_site_occupancy
    _atom_site_symmetry_multiplicity
    _atom_site_disorder_assembly
    _atom_site_disorder_group
    C C1 0.5604(2) 0.90359(8) -0.00421(19) 0.0538(4) Uani d . 1 1 . .
    C C2 0.3963(2) 0.85830(8) 0.01140(19) 0.0553(4) Uani d . 1 1 . .
    H H2 0.3954 0.8290 0.0993 0.066 Uiso calc R 1 1 . .
    C C3 0.2496(2) 0.85775(8) -0.09527(19) 0.0548(4) Uani d . 1 1 . .
    H H3 0.2546 0.8877 -0.1818 0.066 Uiso calc R 1 1 . .
    C C4 0.0853(2) 0.81579(8) -0.09015(19) 0.0543(4) Uani d . 1 1 . .
    C C6 -0.0871(3) 0.73468(11) 0.0068(2) 0.0783(6) Uani d . 1 1 . .
    H H6 -0.1271 0.6994 0.0720 0.094 Uiso calc R 1 1 . .
    C C7 -0.1863(3) 0.75916(11) -0.1198(2) 0.0774(6) Uani d . 1 1 . .
    H H7 -0.3048 0.7446 -0.1591 0.093 Uiso calc R 1 1 . .
    C C8 -0.0767(2) 0.81144(10) -0.1830(2) 0.0701(5) Uani d . 1 1 . .
    H H8 -0.1095 0.8383 -0.2727 0.084 Uiso calc R 1 1 . .
    C C9 0.7104(2) 0.90560(8) 0.12703(18) 0.0481(4) Uani d . 1 1 . .
    C C10 0.7260(2) 0.85704(8) 0.24994(19) 0.0545(4) Uani d . 1 1 . .
    H H10 0.6348 0.8227 0.2552 0.065 Uiso calc R 1 1 . .
    C C11 0.8739(2) 0.85887(8) 0.3638(2) 0.0581(4) Uani d . 1 1 . .
    H H11 0.8827 0.8254 0.4440 0.070 Uiso calc R 1 1 . .
    C C12 1.0100(2) 0.91016(8) 0.36004(19) 0.0519(4) Uani d . 1 1 . .
    C C13 0.9963(2) 0.95944(8) 0.2403(2) 0.0582(4) Uani d . 1 1 . .
    H H13 1.0863 0.9943 0.2365 0.070 Uiso calc R 1 1 . .
    C C14 0.8480(2) 0.95650(8) 0.1263(2) 0.0571(4) Uani d . 1 1 . .
    H H14 0.8399 0.9899 0.0460 0.068 Uiso calc R 1 1 . .
    C C17 1.3024(2) 0.95549(10) 0.4718(2) 0.0740(5) Uani d . 1 1 . .
    H H17A 1.3600 0.9490 0.3737 0.111 Uiso calc R 1 1 . .
    H H17B 1.3931 0.9471 0.5596 0.111 Uiso calc R 1 1 . .
    H H17C 1.2567 1.0025 0.4773 0.111 Uiso calc R 1 1 . .
    O O5 0.08105(16) 0.76778(6) 0.02948(13) 0.0675(4) Uani d . 1 1 . .
    O O15 0.57315(17) 0.93872(7) -0.12483(15) 0.0750(4) Uani d . 1 1 . .
    O O16 1.14981(16) 0.90766(6) 0.47907(14) 0.0687(4) Uani d . 1 1 . .
loop_
    _atom_site_aniso_label
    _atom_site_aniso_U_11
    _atom_site_aniso_U_22
    _atom_site_aniso_U_33
    _atom_site_aniso_U_12
    _atom_site_aniso_U_13
    _atom_site_aniso_U_23
    C1 0.0570(10) 0.0505(9) 0.0550(10) 0.0044(8) 0.0116(8) 0.0056(8)
    C2 0.0572(10) 0.0542(10) 0.0547(10) -0.0003(8) 0.0049(8) 0.0055(8)
    C3 0.0612(10) 0.0509(9) 0.0527(9) 0.0065(8) 0.0076(8) -0.0005(8)
    C4 0.0568(10) 0.0557(10) 0.0503(9) 0.0069(8) 0.0032(7) -0.0081(8)
    C6 0.0736(13) 0.0847(14) 0.0782(13) -0.0259(11) 0.0153(10) -0.0189(11)
    C7 0.0565(11) 0.0969(15) 0.0789(14) -0.0069(11) 0.0047(10) -0.0358(12)
    C8 0.0661(12) 0.0820(13) 0.0605(11) 0.0119(10) -0.0062(9) -0.0151(10)
    C9 0.0499(9) 0.0438(8) 0.0519(9) 0.0006(7) 0.0129(7) 0.0024(7)
    C10 0.0534(9) 0.0495(9) 0.0609(10) -0.0112(7) 0.0077(8) 0.0065(8)
    C11 0.0611(10) 0.0533(10) 0.0596(10) -0.0100(8) 0.0024(8) 0.0121(8)
    C12 0.0513(9) 0.0496(9) 0.0554(10) -0.0028(7) 0.0089(7) -0.0027(8)
    C13 0.0574(10) 0.0506(10) 0.0675(11) -0.0128(8) 0.0112(8) 0.0023(8)
    C14 0.0622(10) 0.0494(9) 0.0609(10) -0.0050(8) 0.0126(8) 0.0119(8)
    C17 0.0587(11) 0.0759(12) 0.0871(14) -0.0184(9) 0.0024(9) -0.0030(11)
    O5 0.0650(8) 0.0726(8) 0.0642(8) -0.0123(6) -0.0009(6) -0.0002(6)
    O15 0.0731(8) 0.0854(9) 0.0663(8) -0.0068(7) 0.0035(6) 0.0267(7)
    O16 0.0625(7) 0.0702(8) 0.0717(8) -0.0168(6) -0.0055(6) 0.0065(6)
_geom_special_details
;
All e.s.d.'s (except the e.s.d. in the dihedral angle between two l.s. planes)
are estimated using the full covariance matrix. The cell e.s.d.'s are taken
into account individually in the estimation of e.s.d.'s in distances, angles
and torsion angles; correlations between e.s.d.'s in cell parameters are only
used when they are defined by crystal symmetry. An approximate (isotropic)
treatment of cell e.s.d.'s is used for estimating e.s.d.'s involving l.s.
planes.
;
loop_
    _geom_bond_atom_site_label_1
    _geom_bond_atom_site_label_2
    _geom_bond_site_symmetry_2
    _geom_bond_distance
    _geom_bond_publ_flag
    C1 O15 . 1.2284(18) ?
    C1 C2 . 1.474(2) ?
    C1 C9 . 1.483(2) ?
    C2 C3 . 1.330(2) ?
    C2 H2 . 0.9300 ?
    C3 C4 . 1.428(2) ?
    C3 H3 . 0.9300 ?
    C4 C8 . 1.351(2) ?
    C4 O5 . 1.3667(19) ?
    C6 C7 . 1.322(3) ?
    C6 O5 . 1.361(2) ?
    C6 H6 . 0.9300 ?
    C7 C8 . 1.402(3) ?
    C7 H7 . 0.9300 ?
    C8 H8 . 0.9300 ?
    C9 C14 . 1.386(2) ?
    C9 C10 . 1.390(2) ?
    C10 C11 . 1.374(2) ?
    C10 H10 . 0.9300 ?
    C11 C12 . 1.385(2) ?
    C11 H11 . 0.9300 ?
    C12 O16 . 1.3633(18) ?
    C12 C13 . 1.380(2) ?
    C13 C14 . 1.378(2) ?
    C13 H13 . 0.9300 ?
    C14 H14 . 0.9300 ?
    C17 O16 . 1.4307(19) ?
    C17 H17A . 0.9600 ?
    C17 H17B . 0.9600 ?
    C17 H17C . 0.9600 ?
loop_
    _geom_angle_atom_site_label_1
    _geom_angle_atom_site_label_2
    _geom_angle_atom_site_label_3
    _geom_angle_site_symmetry_1
    _geom_angle_site_symmetry_3
    _geom_angle
    _geom_angle_publ_flag
    O15 C1 C2 . . 120.42(15) ?
    O15 C1 C9 . . 120.53(15) ?
    C2 C1 C9 . . 119.05(14) ?
    C3 C2 C1 . . 122.54(15) ?
    C3 C2 H2 . . 118.7 ?
    C1 C2 H2 . . 118.7 ?
    C2 C3 C4 . . 126.45(15) ?
    C2 C3 H3 . . 116.8 ?
    C4 C3 H3 . . 116.8 ?
    C8 C4 O5 . . 108.66(15) ?
    C8 C4 C3 . . 133.60(17) ?
    O5 C4 C3 . . 117.73(13) ?
    C7 C6 O5 . . 111.29(18) ?
    C7 C6 H6 . . 124.4 ?
    O5 C6 H6 . . 124.4 ?
    C6 C7 C8 . . 106.16(17) ?
    C6 C7 H7 . . 126.9 ?
    C8 C7 H7 . . 126.9 ?
    C4 C8 C7 . . 107.71(18) ?
    C4 C8 H8 . . 126.1 ?
    C7 C8 H8 . . 126.1 ?
    C14 C9 C10 . . 117.17(15) ?
    C14 C9 C1 . . 119.32(14) ?
    C10 C9 C1 . . 123.45(14) ?
    C11 C10 C9 . . 121.16(14) ?
    C11 C10 H10 . . 119.4 ?
    C9 C10 H10 . . 119.4 ?
    C10 C11 C12 . . 120.51(15) ?
    C10 C11 H11 . . 119.7 ?
    C12 C11 H11 . . 119.7 ?
    O16 C12 C13 . . 124.72(14) ?
    O16 C12 C11 . . 115.88(14) ?
    C13 C12 C11 . . 119.40(15) ?
    C14 C13 C12 . . 119.35(15) ?
    C14 C13 H13 . . 120.3 ?
    C12 C13 H13 . . 120.3 ?
    C13 C14 C9 . . 122.40(15) ?
    C13 C14 H14 . . 118.8 ?
    C9 C14 H14 . . 118.8 ?
    O16 C17 H17A . . 109.5 ?
    O16 C17 H17B . . 109.5 ?
    H17A C17 H17B . . 109.5 ?
    O16 C17 H17C . . 109.5 ?
    H17A C17 H17C . . 109.5 ?
    H17B C17 H17C . . 109.5 ?
    C6 O5 C4 . . 106.19(14) ?
    C12 O16 C17 . . 117.81(13) ?
loop_
    _geom_torsion_atom_site_label_1
    _geom_torsion_atom_site_label_2
    _geom_torsion_atom_site_label_3
    _geom_torsion_atom_site_label_4
    _geom_torsion_site_symmetry_1
    _geom_torsion_site_symmetry_2
    _geom_torsion_site_symmetry_3
    _geom_torsion_site_symmetry_4
    _geom_torsion
    _geom_torsion_publ_flag
    O15 C1 C2 C3 . . . . -5.9(2) ?
    C9 C1 C2 C3 . . . . 174.64(15) ?
    C1 C2 C3 C4 . . . . 179.95(14) ?
    C2 C3 C4 C8 . . . . 176.35(18) ?
    C2 C3 C4 O5 . . . . -4.8(2) ?
    O5 C6 C7 C8 . . . . -0.2(2) ?
    O5 C4 C8 C7 . . . . 0.07(19) ?
    C3 C4 C8 C7 . . . . 179.02(17) ?
    C6 C7 C8 C4 . . . . 0.1(2) ?
    O15 C1 C9 C14 . . . . 11.8(2) ?
    C2 C1 C9 C14 . . . . -168.82(13) ?
    O15 C1 C9 C10 . . . . -165.65(15) ?
    C2 C1 C9 C10 . . . . 13.8(2) ?
    C14 C9 C10 C11 . . . . -1.2(2) ?
    C1 C9 C10 C11 . . . . 176.21(15) ?
    C9 C10 C11 C12 . . . . 1.1(3) ?
    C10 C11 C12 O16 . . . . 179.49(15) ?
    C10 C11 C12 C13 . . . . -0.3(2) ?
    O16 C12 C13 C14 . . . . 179.98(15) ?
    C11 C12 C13 C14 . . . . -0.3(2) ?
    C12 C13 C14 C9 . . . . 0.1(2) ?
    C10 C9 C14 C13 . . . . 0.7(2) ?
    C1 C9 C14 C13 . . . . -176.87(15) ?
    C7 C6 O5 C4 . . . . 0.3(2) ?
    C8 C4 O5 C6 . . . . -0.21(18) ?
    C3 C4 O5 C6 . . . . -179.35(14) ?
    C13 C12 O16 C17 . . . . -6.0(2) ?
    C11 C12 O16 C17 . . . . 174.30(14) ?
loop_
    _geom_hbond_atom_site_label_D
    _geom_hbond_atom_site_label_H
    _geom_hbond_atom_site_label_A
    _geom_hbond_site_symmetry_A
    _geom_hbond_distance_DH
    _geom_hbond_distance_HA
    _geom_hbond_distance_DA
    _geom_hbond_angle_DHA
    _geom_hbond_publ_flag
    C10 H10 Cg1 4_565 0.93 2.761 3.592(2) 149 y
    C17 H17C Cg2 3_556 0.96 3.073 3.788(2) 132 n
_iucr_refine_instructions_details
;
TITL JALCRY in P2(1)/n
CELL  0.71073   7.1583  19.1516   8.4293   90.000   94.357   90.000
ZERR     4.00   0.0003   0.0008   0.0003    0.000    0.004    0.000
LATT   1
SYMM  1/2 - X, 1/2 + Y, 1/2 - Z
SFAC  C    H    O
UNIT  56   48   12
MERG   2
OMIT    -3.00  50.00
FMAP   2
PLAN   20
ACTA
BOND   $H
CONF
LIST   4
L.S.   6
WGHT    0.034900    0.236900
EXTI    0.008900
FVAR       7.25403
C1    1    0.560357    0.903589   -0.004211    11.00000    0.05696    0.05053 =
         0.05501    0.00556    0.01164    0.00441
C2    1    0.396322    0.858301    0.011401    11.00000    0.05720    0.05415 =
         0.05469    0.00553    0.00492   -0.00026
AFIX  43
H2    2    0.395371    0.828971    0.099268    11.00000   -1.20000
AFIX   0
C3    1    0.249643    0.857754   -0.095272    11.00000    0.06117    0.05093 =
         0.05273   -0.00047    0.00758    0.00650
AFIX  43
H3    2    0.254555    0.887654   -0.181789    11.00000   -1.20000
AFIX   0
C4    1    0.085283    0.815792   -0.090147    11.00000    0.05684    0.05573 =
         0.05032   -0.00813    0.00323    0.00694
C6    1   -0.087077    0.734683    0.006828    11.00000    0.07363    0.08467 =
         0.07820   -0.01893    0.01528   -0.02593
AFIX  43
H6    2   -0.127075    0.699390    0.072038    11.00000   -1.20000
AFIX   0
C7    1   -0.186263    0.759158   -0.119827    11.00000    0.05647    0.09690 =
         0.07888   -0.03582    0.00468   -0.00691
AFIX  43
H7    2   -0.304845    0.744617   -0.159082    11.00000   -1.20000
AFIX   0
C8    1   -0.076658    0.811444   -0.183019    11.00000    0.06607    0.08200 =
         0.06051   -0.01506   -0.00624    0.01194
AFIX  43
H8    2   -0.109510    0.838308   -0.272737    11.00000   -1.20000
AFIX   0
C9    1    0.710402    0.905601    0.127030    11.00000    0.04986    0.04383 =
         0.05187    0.00236    0.01290    0.00064
C10   1    0.726021    0.857040    0.249942    11.00000    0.05344    0.04952 =
         0.06093    0.00650    0.00771   -0.01123
AFIX  43
H10   2    0.634784    0.822722    0.255201    11.00000   -1.20000
AFIX   0
C11   1    0.873922    0.858867    0.363798    11.00000    0.06108    0.05331 =
         0.05963    0.01214    0.00238   -0.00998
AFIX  43
H11   2    0.882746    0.825410    0.443982    11.00000   -1.20000
AFIX   0
C12   1    1.009956    0.910160    0.360040    11.00000    0.05135    0.04964 =
         0.05542   -0.00266    0.00887   -0.00284
C13   1    0.996305    0.959443    0.240285    11.00000    0.05737    0.05063 =
         0.06751    0.00227    0.01119   -0.01276
AFIX  43
H13   2    1.086328    0.994296    0.236549    11.00000   -1.20000
AFIX   0
C14   1    0.848004    0.956503    0.126319    11.00000    0.06223    0.04936 =
         0.06086    0.01192    0.01261   -0.00500
AFIX  43
H14   2    0.839918    0.989889    0.045974    11.00000   -1.20000
AFIX   0
C17   1    1.302448    0.955489    0.471810    11.00000    0.05867    0.07587 =
         0.08706   -0.00302    0.00239   -0.01836
AFIX 137
H17A  2    1.360015    0.949008    0.373653    11.00000   -1.50000
H17B  2    1.393101    0.947079    0.559592    11.00000   -1.50000
H17C  2    1.256651    1.002473    0.477311    11.00000   -1.50000
AFIX   0
O5    3    0.081054    0.767780    0.029482    11.00000    0.06495    0.07255 =
         0.06415   -0.00018   -0.00091   -0.01228
O15   3    0.573155    0.938723   -0.124828    11.00000    0.07311    0.08536 =
         0.06634    0.02670    0.00351   -0.00684
O16   3    1.149808    0.907660    0.479071    11.00000    0.06245    0.07022 =
         0.07169    0.00655   -0.00546   -0.01682
HKLF    4
END
;
data_global
_journal_date_recd_electronic     2011-09-12
_journal_date_accepted     2011-10-21
_journal_name_full     'Acta Crystallographica, Section E'
_journal_year     2011
_journal_volume     67
_journal_issue     12
_journal_page_first     o3185
_journal_page_last     o3185
_journal_paper_category     QO
_journal_coeditor_code     GK2411
_publ_contact_author_name     'Kant, Rajni'
_publ_contact_author_address
;
Post-Graduate Department of Physics & Electronics,
University of Jammu,
Jammu Tawi 180 006,
India
;
_publ_contact_author_email     'rkant.ju@gmail.com'
_publ_contact_author_fax     '+911912432051'
_publ_contact_author_phone     '+919419194375'
_publ_section_title
;
(<i>E</i>)-3-(Furan-2-yl)-1-(4-methoxyphenyl)prop-2-en-1-one
;
loop_
    _publ_author_name
    _publ_author_footnote
    _publ_author_address
    'Kapoor, Kamini' .
;
X-ray Crystallography Laboratory,
Post-Graduate Department of Physics and Electronics,
University of Jammu, Jammu Tawi 180 006, India
;
    'Gupta, Vivek K.' .
;
X-ray Crystallography Laboratory,
Post-Graduate Department of Physics and Electronics,
University of Jammu, Jammu Tawi 180 006, India
;
    'Kant, Rajni' .
;
X-ray Crystallography Laboratory,
Post-Graduate Department of Physics and Electronics,
University of Jammu, Jammu Tawi 180 006, India
;
    'Pandya, Jalpa R.' .
;
Chemistry Department, Saurashtra University, Rajkot 360 005, India
;
    'Lade, Sunil B.' .
;
Chemistry Department, Saurashtra University, Rajkot 360 005, India
;
    'Joshi, Hitendra S.' .
;
Chemistry Department, Saurashtra University, Rajkot 360 005, India
;
