# Supplementary material for: (E)-3-(Furan-2-yl)-1-(4-meth­oxy­phen­yl)prop-2-en-1-one
Source: Acta Crystallogr Sect E Struct Rep Online. 2011 Nov 5;67(Pt 12):o3185. doi: 10.1107/S160053681104373X (PMC3238853; doi:10.1107/S160053681104373X)
Supplement: Supplementary file 2 [file e-67-o3185-Isup2.hkl]

#
# h,k,l, Fc-squared, Fo-squared, sigma(Fo-squared) and status flag
#
data_I
_shelx_title ' JALCRY in P2(1)/n'
_shelx_refln_list_code          4
_shelx_F_calc_maximum      142.95
_exptl_crystal_F_000       480.00
_reflns_d_resolution_high  0.8410
 
loop_
 _symmetry_equiv_pos_as_xyz
 'x, y, z'
 '-x+1/2, y+1/2, -z+1/2'
 '-x, -y, -z'
 'x-1/2, -y-1/2, z-1/2'
 
_cell_length_a     7.1583
_cell_length_b    19.1516
_cell_length_c     8.4293
_cell_angle_alpha  90.000
_cell_angle_beta   94.357
_cell_angle_gamma  90.000
 
_shelx_F_squared_multiplier     1.000
 
loop_
 _refln_index_h
 _refln_index_k
 _refln_index_l
 _refln_F_squared_calc
 _refln_F_squared_meas
 _refln_F_squared_sigma
 _refln_observed_status
   2   0   0      111.18      114.94      2.15 o
   4   0   0      319.00      331.55      7.61 o
   6   0   0      121.61      121.90      7.50 o
   8   0   0        0.91        0.99      1.37 o
   2   1   0       62.86       60.55      1.12 o
   3   1   0       36.36       44.23      1.44 o
   4   1   0       76.74       59.77      2.26 o
   5   1   0        2.51        3.70      0.76 o
   6   1   0       60.68       66.96      3.19 o
   7   1   0      284.35      296.03      7.17 o
   8   1   0        1.19        1.27      0.97 o
   1   2   0       28.67       32.21      0.71 o
   2   2   0        8.14       13.21      0.59 o
   3   2   0       12.88        9.00      0.58 o
   4   2   0      271.07      278.56      4.19 o
   5   2   0       48.42       47.57      2.02 o
   6   2   0      252.61      261.49      5.14 o
   7   2   0        3.94        6.55      1.36 o
   8   2   0        7.16        6.09      1.16 o
   1   3   0      376.86      364.90      2.03 o
   2   3   0      793.29      770.52      3.75 o
   3   3   0       16.38       19.89      0.82 o
   4   3   0        0.08        1.14      0.42 o
   5   3   0      100.83       90.59      2.54 o
   6   3   0       97.43      100.92      3.27 o
   7   3   0       15.62       18.40      1.87 o
   8   3   0        0.00        0.64      1.03 o
   0   4   0     1277.79     1251.17      9.34 o
   1   4   0       85.93       87.97      1.03 o
   2   4   0      525.08      505.99      3.25 o
   3   4   0      727.39      730.49      7.29 o
   4   4   0       53.02       58.92      1.77 o
   5   4   0      181.22      187.67      4.51 o
   6   4   0        9.41        7.70      1.63 o
   7   4   0        7.80       11.95      1.46 o
   8   4   0       26.86       26.69      2.33 o
   1   5   0     1341.09     1341.00      5.53 o
   2   5   0      268.79      278.55      2.53 o
   3   5   0        6.52        5.77      0.62 o
   4   5   0     1076.66     1064.17     11.30 o
   5   5   0       60.09       65.15      2.30 o
   6   5   0       62.75       57.86      2.66 o
   7   5   0      177.14      184.44      4.86 o
   8   5   0        0.74        1.59      1.09 o
   0   6   0     2752.14     2734.95     29.89 o
   1   6   0       10.34        8.05      0.40 o
   2   6   0      233.60      231.16      2.35 o
   3   6   0        1.83        1.40      0.82 o
   4   6   0        2.78        3.46      0.73 o
   5   6   0       21.51       20.53      1.09 o
   6   6   0       65.53       62.65      2.79 o
   7   6   0        0.01       -0.21      0.96 o
   8   6   0       16.09       20.56      1.93 o
   1   7   0       81.10       79.18      1.22 o
   2   7   0     1076.34     1134.17      5.58 o
   3   7   0        0.01        1.33      0.54 o
   4   7   0       39.37       38.75      1.98 o
   5   7   0       10.20       13.69      1.34 o
   6   7   0       24.03       18.93      1.72 o
   7   7   0        5.01        0.60      1.19 o
   8   7   0        3.04        3.51      1.16 o
   0   8   0        2.63        1.81      0.34 o
   1   8   0       46.56       41.49      1.01 o
   2   8   0      826.48      978.83      5.59 o
   3   8   0      398.34      423.22      5.36 o
   4   8   0        7.53        9.35      1.07 o
   5   8   0       67.37       61.00      3.08 o
   6   8   0        3.78        2.09      0.93 o
   7   8   0        0.70        1.18      1.19 o
   1   9   0       27.52       24.71      0.86 o
   2   9   0     1925.89     2069.70     11.07 o
   3   9   0       50.56       48.25      1.91 o
   4   9   0       11.93       15.21      1.24 o
   5   9   0        0.12        1.50      0.89 o
   6   9   0        3.05        1.66      0.93 o
   7   9   0        0.63        2.25      1.11 o
   0  10   0      918.16      861.92      9.82 o
   1  10   0       36.79       31.65      1.13 o
   2  10   0      146.11      148.69      2.69 o
   3  10   0       95.27       91.55      2.95 o
   4  10   0       10.54        9.15      0.99 o
   5  10   0      127.58      122.36      3.73 o
   6  10   0        6.32        5.26      1.01 o
   7  10   0        8.01        9.65      1.40 o
   1  11   0       71.65       65.34      1.67 o
   2  11   0        1.27        2.42      0.49 o
   3  11   0        2.18        2.06      0.36 o
   4  11   0       24.50       28.25      1.94 o
   5  11   0       11.97       10.51      1.23 o
   6  11   0        0.78        1.48      0.91 o
   7  11   0        4.80        4.51      1.09 o
   0  12   0       42.61       41.04      1.80 o
   1  12   0        2.51        3.48      0.55 o
   2  12   0        8.83        9.16      0.83 o
   3  12   0       26.43       27.24      1.25 o
   4  12   0       12.01       11.03      1.30 o
   5  12   0       57.34       53.48      2.58 o
   6  12   0        4.54        6.35      1.14 o
   7  12   0        0.57        0.92      1.08 o
   1  13   0       43.56       46.55      1.56 o
   2  13   0      301.00      314.80      4.99 o
   3  13   0       11.79       14.60      1.32 o
   4  13   0        5.01        5.26      1.03 o
   5  13   0        7.23        7.82      1.28 o
   6  13   0        6.92        7.21      1.28 o
   0  14   0       32.45       28.90      1.83 o
   1  14   0        6.34        8.22      0.78 o
   2  14   0       40.39       45.39      2.03 o
   3  14   0      187.10      191.10      4.78 o
   4  14   0        0.05        1.61      0.89 o
   5  14   0        7.84        6.31      1.10 o
   6  14   0       35.86       42.42      2.87 o
   1  15   0       85.72       84.52      2.44 o
   2  15   0       23.08       22.65      1.53 o
   3  15   0        0.01        1.12      0.95 o
   4  15   0       68.99       68.57      2.97 o
   5  15   0        4.76        3.13      0.95 o
   6  15   0       12.65       16.37      1.88 o
   0  16   0      126.22      126.87      4.10 o
   1  16   0        3.65        5.66      0.87 o
   2  16   0        2.73        3.90      1.06 o
   3  16   0        5.18        5.93      1.44 o
   4  16   0       51.82       42.91      2.70 o
   5  16   0        0.98        0.08      1.00 o
   6  16   0       10.82       13.54      1.79 o
   1  17   0        4.04        5.74      0.95 o
   2  17   0        6.58        5.28      1.03 o
   3  17   0        9.81        7.27      1.41 o
   4  17   0        5.34        4.98      1.34 o
   5  17   0        0.46        1.81      1.19 o
   0  18   0      190.05      192.59      6.44 o
   1  18   0       13.76       15.17      1.40 o
   2  18   0       13.71        9.00      1.86 o
   3  18   0       19.77       20.13      2.13 o
   4  18   0        0.41        1.28      1.05 o
   5  18   0        5.75        4.31      1.23 o
   1  19   0       33.69       34.86      2.46 o
   2  19   0       12.45        9.92      1.44 o
   3  19   0        0.45        0.36      1.22 o
   4  19   0        3.70        4.03      1.54 o
   0  20   0      148.38      171.27      7.77 o
   1  20   0        0.02       -0.42      0.86 o
   2  20   0       14.59       13.46      1.81 o
   3  20   0       15.92       18.12      2.48 o
   4  20   0        2.07        3.63      1.71 o
   1  21   0       14.47       12.85      1.56 o
   2  21   0        0.00       -2.90      1.94 o
   3  21   0        0.99        0.64      2.21 o
   0  22   0      287.38      298.22      9.12 o
   1  22   0        0.56        2.00      1.12 o
   2  22   0        0.26       -0.57      1.65 o
  -7   0   1        0.85        3.87      3.30 o
  -5   0   1        1.99        1.16      0.87 o
  -3   0   1      637.58      640.94      5.95 o
  -1   0   1     1661.86     1615.46      6.79 o
   1   0   1      594.21      523.18      3.58 o
   3   0   1     1522.39     1567.71     15.01 o
   5   0   1       12.23       14.48      1.69 o
   7   0   1      116.50      122.41      5.48 o
  -8   1   1       18.75       20.25      2.27 o
  -7   1   1      271.15      286.23      6.97 o
  -6   1   1       54.34       52.88      3.09 o
  -5   1   1       71.32       70.29      2.45 o
  -4   1   1       48.14       44.31      1.31 o
  -3   1   1       23.22       27.32      0.85 o
  -2   1   1        0.72        1.98      0.31 o
  -1   1   1      174.86      164.25      1.21 o
   1   1   1      152.36      134.90      1.26 o
   2   1   1      991.13      962.53      5.87 o
   3   1   1      555.37      574.59      6.09 o
   4   1   1       67.13       69.94      2.31 o
   5   1   1        7.78        8.10      0.95 o
   6   1   1      330.14      349.30      8.06 o
   7   1   1        1.59        1.86      0.89 o
   8   1   1        0.11        0.86      0.81 o
  -8   2   1       56.68       63.26      3.39 o
  -7   2   1       15.01       18.79      2.04 o
  -6   2   1        0.83        0.91      1.12 o
  -5   2   1      328.08      336.74      7.39 o
  -4   2   1       27.69       30.26      1.15 o
  -3   2   1       15.10       16.83      0.72 o
  -2   2   1      605.25      616.87      3.60 o
  -1   2   1     6220.78     6120.07     17.06 o
   1   2   1     2857.38     2791.05     11.93 o
   2   2   1        2.40        6.22      0.68 o
   3   2   1      151.51      165.64      3.04 o
   4   2   1      370.56      394.82      5.42 o
   5   2   1       60.74       63.31      2.48 o
   6   2   1      322.37      338.79      6.31 o
   7   2   1       78.79       84.50      3.24 o
   8   2   1        0.01        0.41      0.85 o
  -8   3   1        3.65        5.14      1.25 o
  -7   3   1      111.63      113.39      4.49 o
  -6   3   1       11.90       10.21      1.18 o
  -5   3   1        6.92        7.59      0.97 o
  -4   3   1        8.06        8.05      0.72 o
  -3   3   1     1357.20     1443.51      8.52 o
  -2   3   1       57.16       53.45      0.94 o
  -1   3   1     9682.15     9787.83     43.00 o
   0   3   1     2021.79     1887.97      6.13 o
   1   3   1      129.15      122.93      1.12 o
   2   3   1      504.06      531.44      3.49 o
   3   3   1      227.26      219.82      3.52 o
   4   3   1       85.51       82.84      2.51 o
   5   3   1        9.08        9.91      1.12 o
   6   3   1      263.29      269.59      5.64 o
   7   3   1        0.73        0.09      0.88 o
   8   3   1        0.48        0.79      0.84 o
  -8   4   1       14.28       14.64      2.00 o
  -7   4   1       38.30       39.84      2.52 o
  -6   4   1        7.78        7.47      2.26 o
  -5   4   1        1.23        0.73      0.83 o
  -4   4   1       47.70       56.38      1.89 o
  -3   4   1     2012.83     2162.86     12.61 o
  -2   4   1      356.07      341.68      2.50 o
  -1   4   1    20435.61    21301.52    115.46 o
   0   4   1     2471.17     2349.79      7.63 o
   1   4   1     1754.16     1630.40      5.89 o
   2   4   1        3.61        8.05      0.58 o
   3   4   1      131.52      140.08      2.86 o
   4   4   1       49.40       43.94      1.89 o
   5   4   1       92.44       83.31      2.43 o
   6   4   1      202.26      202.25      4.93 o
   7   4   1        0.00       -0.75      1.07 o
   8   4   1        4.56        6.72      1.43 o
  -8   5   1        4.50        2.69      1.11 o
  -7   5   1        8.10        9.33      1.36 o
  -6   5   1        7.99        8.97      1.10 o
  -5   5   1        4.23        5.59      0.80 o
  -4   5   1        8.81       11.31      0.99 o
  -3   5   1      594.38      624.22      4.77 o
  -2   5   1      245.65      251.09      2.43 o
  -1   5   1    14634.89    15130.24     87.57 o
   0   5   1      314.77      331.83      2.33 o
   1   5   1     1218.76     1149.06      5.76 o
   2   5   1       27.22       29.40      0.87 o
   3   5   1        2.57        1.86      0.63 o
   4   5   1      453.89      478.72      6.08 o
   5   5   1       16.36       17.43      1.11 o
   6   5   1       87.63       88.11      3.36 o
   7   5   1        0.80       -0.26      0.99 o
   8   5   1        3.23        4.85      1.18 o
  -8   6   1       30.84       35.41      2.90 o
  -7   6   1        0.37       -0.38      1.11 o
  -6   6   1       26.92       28.15      1.96 o
  -5   6   1       34.14       38.44      2.17 o
  -4   6   1       18.18       21.05      1.37 o
  -3   6   1        0.08        0.46      0.32 o
  -2   6   1      515.81      510.29      4.67 o
  -1   6   1      106.48       96.68      1.49 o
   0   6   1      268.74      271.72      2.40 o
   1   6   1     1261.77     1228.78      6.75 o
   2   6   1      714.63      748.55      4.17 o
   3   6   1       72.06       78.63      2.08 o
   4   6   1      286.95      293.79      4.83 o
   5   6   1       75.29       75.57      2.79 o
   6   6   1       80.68       77.69      3.12 o
   7   6   1        0.05        0.72      1.07 o
   8   6   1        0.67        2.18      1.02 o
  -8   7   1        6.13        8.39      1.56 o
  -7   7   1        0.51        1.78      0.95 o
  -6   7   1       30.65       33.82      2.28 o
  -5   7   1       83.63       85.23      3.40 o
  -4   7   1       15.82       18.44      1.19 o
  -3   7   1       80.30       84.56      1.87 o
  -2   7   1      262.90      252.40      3.52 o
  -1   7   1      155.94      165.06      1.93 o
   0   7   1        0.97        0.99      0.32 o
   1   7   1       82.23       89.47      1.10 o
   2   7   1       78.06       66.90      1.20 o
   3   7   1        0.34        0.16      0.42 o
   4   7   1        1.31        1.89      0.67 o
   5   7   1       76.75       74.56      2.77 o
   6   7   1        1.23        0.50      0.72 o
   7   7   1        8.50        8.05      1.36 o
  -7   8   1        0.68        0.87      0.86 o
  -6   8   1       20.68       16.54      1.59 o
  -5   8   1       67.00       67.48      2.71 o
  -4   8   1      155.08      161.69      3.45 o
  -3   8   1       18.96       23.33      1.04 o
  -2   8   1       44.71       49.89      1.57 o
  -1   8   1       74.47       76.89      1.55 o
   0   8   1      165.58      153.42      2.35 o
   1   8   1      146.78      138.68      1.51 o
   2   8   1       95.87      105.99      1.64 o
   3   8   1       65.18       56.77      1.85 o
   4   8   1      419.94      464.98      5.98 o
   5   8   1       34.14       39.07      2.06 o
   6   8   1        1.68        1.36      0.87 o
   7   8   1        6.77        7.89      1.18 o
  -7   9   1       18.07       22.41      1.98 o
  -6   9   1        0.67        0.43      0.77 o
  -5   9   1       80.90       82.08      3.01 o
  -4   9   1       21.32       20.21      1.29 o
  -3   9   1      187.82      211.13      3.30 o
  -2   9   1      154.76      168.28      2.94 o
  -1   9   1       89.65       95.02      1.78 o
   0   9   1       18.13       18.16      0.90 o
   1   9   1     1088.85     1111.57      4.92 o
   2   9   1      524.97      521.09      3.68 o
   3   9   1      100.14       90.79      2.11 o
   4   9   1       25.23       23.71      1.77 o
   5   9   1       10.01        6.84      1.14 o
   6   9   1        3.40        3.58      1.03 o
   7   9   1        7.54        6.88      1.35 o
  -7  10   1        7.47        7.37      1.32 o
  -6  10   1        3.41        2.97      0.79 o
  -5  10   1      131.05      127.70      3.81 o
  -4  10   1       67.73       60.50      2.26 o
  -3  10   1      123.44      132.93      2.89 o
  -2  10   1       28.16       26.90      1.30 o
  -1  10   1       41.47       40.60      1.22 o
   0  10   1      290.02      296.93      3.43 o
   1  10   1      400.25      419.11      3.52 o
   2  10   1      163.20      163.94      2.09 o
   3  10   1      171.88      174.80      3.95 o
   4  10   1        2.85        3.13      0.78 o
   5  10   1      119.62      122.04      4.02 o
   6  10   1       11.22        8.88      1.53 o
   7  10   1        4.93        5.40      1.30 o
  -7  11   1        0.11       -0.58      1.06 o
  -6  11   1       24.84       21.23      1.85 o
  -5  11   1       41.39       31.74      1.90 o
  -4  11   1        6.77        5.06      1.02 o
  -3  11   1        7.31        9.80      1.01 o
  -2  11   1      119.51      120.19      2.72 o
  -1  11   1        0.24        0.63      0.39 o
   0  11   1      133.43      133.70      2.66 o
   1  11   1       66.02       68.40      1.68 o
   2  11   1      122.19      137.76      2.01 o
   3  11   1        0.24        1.22      0.52 o
   4  11   1        2.93       -0.15      1.20 o
   5  11   1       13.04       18.89      1.72 o
   6  11   1        3.95        3.43      1.12 o
   7  11   1        5.16        6.60      1.45 o
  -7  12   1        0.50        0.46      0.91 o
  -6  12   1        2.75        3.19      1.00 o
  -5  12   1       69.51       56.85      2.51 o
  -4  12   1       56.15       55.20      2.45 o
  -3  12   1       33.47       35.34      1.96 o
  -2  12   1       59.12       54.30      1.79 o
  -1  12   1        6.80        4.89      0.58 o
   0  12   1        3.71        4.65      0.60 o
   1  12   1      224.92      217.75      3.52 o
   2  12   1       79.57       80.49      2.14 o
   3  12   1        1.50        2.46      0.63 o
   4  12   1        5.93        6.23      1.19 o
   5  12   1       13.72       11.69      1.27 o
   6  12   1       20.73       22.67      2.02 o
   7  12   1        4.45        5.97      1.35 o
  -6  13   1        0.14        1.23      0.92 o
  -5  13   1       15.36       12.05      1.66 o
  -4  13   1        0.02        0.95      0.71 o
  -3  13   1       14.45       13.95      1.42 o
  -2  13   1       15.96       14.93      1.18 o
  -1  13   1       66.29       62.32      1.78 o
   0  13   1        1.86        0.32      0.48 o
   1  13   1      467.72      475.51      5.06 o
   2  13   1      101.11      100.42      2.47 o
   3  13   1       25.55       24.83      1.69 o
   4  13   1       57.40       56.48      2.79 o
   5  13   1        7.42        6.23      1.20 o
   6  13   1       13.93       17.97      1.97 o
  -6  14   1       20.78       19.16      2.00 o
  -5  14   1       11.65        7.03      1.10 o
  -4  14   1       15.63       15.10      1.48 o
  -3  14   1      167.09      177.00      4.52 o
  -2  14   1        4.65        5.09      0.71 o
  -1  14   1      233.25      229.56      4.53 o
   0  14   1       79.05       78.92      2.52 o
   1  14   1       15.33       16.80      1.31 o
   2  14   1       26.73       29.21      1.62 o
   3  14   1        0.87        2.30      1.06 o
   4  14   1       68.82       63.31      3.01 o
   5  14   1       47.65       47.78      2.89 o
   6  14   1        3.04        5.50      1.32 o
  -6  15   1        0.24       -0.63      0.96 o
  -5  15   1        8.09        4.26      0.94 o
  -4  15   1        0.01        1.14      1.00 o
  -3  15   1        7.40        7.21      1.17 o
  -2  15   1       17.86       16.23      1.30 o
  -1  15   1        6.79        9.97      1.02 o
   0  15   1        1.71        0.99      0.60 o
   1  15   1       80.23       82.23      2.27 o
   2  15   1        6.81        7.46      0.92 o
   3  15   1        0.00        0.35      0.72 o
   4  15   1        0.85        1.62      0.89 o
   5  15   1       18.69       18.58      1.96 o
   6  15   1        0.39        1.92      1.09 o
  -6  16   1        0.51       -0.34      1.08 o
  -5  16   1        4.50        3.18      0.89 o
  -4  16   1       26.98       25.90      2.11 o
  -3  16   1       10.95       11.77      1.38 o
  -2  16   1       22.54       23.49      1.60 o
  -1  16   1      223.71      228.30      4.17 o
   0  16   1        0.45        0.45      0.51 o
   1  16   1        8.57        9.39      1.14 o
   2  16   1       88.55       88.50      3.39 o
   3  16   1        6.53        5.49      1.25 o
   4  16   1       42.40       38.23      2.91 o
   5  16   1        3.29        2.52      1.11 o
  -5  17   1        2.09        2.27      0.91 o
  -4  17   1        3.76        4.01      1.11 o
  -3  17   1       10.10        8.74      1.11 o
  -2  17   1       20.10       20.97      1.52 o
  -1  17   1      247.66      254.62      4.38 o
   0  17   1       11.78       13.60      1.16 o
   1  17   1       12.80       12.80      1.20 o
   2  17   1       24.75       25.39      1.99 o
   3  17   1        0.94        0.66      0.94 o
   4  17   1       12.43       11.49      2.82 o
   5  17   1        0.60        1.53      1.18 o
  -5  18   1        2.01        3.10      1.40 o
  -4  18   1       26.63       26.84      2.92 o
  -3  18   1       16.52       12.92      1.98 o
  -2  18   1       43.39       37.54      2.41 o
  -1  18   1      113.56      111.64      3.75 o
   0  18   1      188.67      193.22      5.18 o
   1  18   1        0.21       -0.16      0.63 o
   2  18   1       12.71       13.43      1.46 o
   3  18   1        0.06        0.68      1.07 o
   4  18   1        0.50        1.96      1.15 o
   5  18   1        6.93        6.76      1.98 o
  -4  19   1        1.64        1.40      1.44 o
  -3  19   1       10.63        9.77      1.90 o
  -2  19   1        0.06       -0.65      1.10 o
  -1  19   1       54.74       55.91      2.82 o
   0  19   1        1.39        5.49      1.29 o
   1  19   1        0.02       -0.01      0.75 o
   2  19   1        3.67        4.24      1.19 o
   3  19   1        8.90        9.00      1.94 o
   4  19   1        0.07        2.22      1.41 o
  -4  20   1        0.46        0.72      1.46 o
  -3  20   1        1.24        0.62      1.13 o
  -2  20   1        0.47       -0.36      1.16 o
  -1  20   1       69.70       76.14      3.18 o
   0  20   1       56.24       59.04      3.22 o
   1  20   1        1.55        0.69      0.77 o
   2  20   1        2.49        3.22      1.52 o
   3  20   1       15.92       13.32      2.01 o
  -3  21   1        0.55        0.26      1.35 o
  -2  21   1        0.08       -1.54      1.24 o
  -1  21   1        0.66        2.73      1.06 o
   0  21   1       29.94       30.82      2.27 o
   1  21   1        4.93        2.62      1.55 o
   2  21   1        0.32        0.00      1.23 o
   3  21   1       10.35        8.38      2.74 o
  -2  22   1       21.30       25.65      2.28 o
  -1  22   1       30.83       29.44      2.14 o
   0  22   1        0.86        5.94      1.42 o
   1  22   1        9.75        5.67      1.71 o
  -8   0   2       64.75       68.74      5.34 o
  -6   0   2       19.94       24.89      2.87 o
  -4   0   2     2544.78     2572.92     20.75 o
  -2   0   2       24.07       27.42      1.01 o
   0   0   2     6501.82     6133.38     21.59 o
   2   0   2       69.45       62.63      1.61 o
   4   0   2      121.21      126.82      4.13 o
   6   0   2      113.32      115.27      4.82 o
   8   0   2        1.04        1.56      1.39 o
  -8   1   2        6.26        6.09      1.41 o
  -7   1   2        0.70       -1.47      1.29 o
  -6   1   2        3.70        4.77      1.16 o
  -5   1   2        0.99        2.18      0.79 o
  -4   1   2      146.90      145.30      2.84 o
  -3   1   2       84.59       83.40      1.61 o
  -2   1   2      165.06      166.85      1.74 o
  -1   1   2     4435.53     4227.16     15.22 o
   0   1   2     4724.14     4568.75     10.90 o
   1   1   2       24.60       22.85      0.55 o
   2   1   2      128.81      118.39      1.88 o
   3   1   2     1978.21     2138.52     11.39 o
   4   1   2      169.80      177.33      3.64 o
   5   1   2       23.91       20.29      1.39 o
   6   1   2        2.64       -0.44      1.01 o
   7   1   2       14.17       15.03      1.48 o
   8   1   2        2.21        2.48      1.04 o
  -8   2   2       16.00       15.43      2.11 o
  -7   2   2       19.42       21.85      2.19 o
  -6   2   2       20.57       21.13      1.82 o
  -5   2   2        0.20        0.12      0.46 o
  -4   2   2        5.60        4.28      0.44 o
  -3   2   2        0.46        0.55      0.33 o
  -2   2   2     4776.56     4891.50     12.26 o
  -1   2   2     8671.24     8579.94     32.76 o
   0   2   2      432.49      427.55      2.98 o
   1   2   2      974.12      943.68      6.22 o
   2   2   2       22.60       25.39      0.94 o
   3   2   2      134.48      156.32      2.96 o
   4   2   2       26.72       24.52      1.38 o
   5   2   2       30.19       30.97      1.64 o
   6   2   2       17.35       14.58      1.49 o
   7   2   2       18.06       20.22      1.72 o
   8   2   2        0.25        2.23      1.13 o
  -8   3   2       49.64       51.44      3.72 o
  -7   3   2        1.93        0.90      1.51 o
  -6   3   2       45.33       44.94      2.84 o
  -5   3   2        0.67        0.52      0.57 o
  -4   3   2        4.10        5.38      0.43 o
  -3   3   2      112.87      114.46      1.79 o
  -2   3   2     1610.67     1618.27      7.38 o
  -1   3   2      116.34      104.45      1.33 o
   0   3   2      293.06      295.13      2.03 o
   1   3   2       15.22       12.66      0.45 o
   2   3   2      663.33      689.23      6.35 o
   3   3   2      156.06      185.03      3.11 o
   4   3   2       13.09       14.28      1.01 o
   5   3   2      452.01      450.58      6.05 o
   6   3   2        0.01       -1.27      0.85 o
   7   3   2        3.81        3.06      1.05 o
   8   3   2        0.79        1.74      1.09 o
  -8   4   2        1.04        3.02      1.26 o
  -7   4   2       50.94       52.98      3.06 o
  -6   4   2       10.17        8.16      1.11 o
  -5   4   2        0.13        0.08      0.64 o
  -4   4   2       52.69       57.61      1.50 o
  -3   4   2       96.94      106.72      1.79 o
  -2   4   2      153.27      149.41      1.86 o
  -1   4   2     2636.28     2670.71     23.13 o
   0   4   2       72.91       63.90      0.94 o
   1   4   2      889.49      917.55      4.84 o
   2   4   2       91.14       91.40      1.68 o
   3   4   2      981.62      996.77      7.06 o
   4   4   2        0.39        0.79      0.41 o
   5   4   2      675.54      682.16      7.42 o
   6   4   2       66.48       64.18      2.54 o
   7   4   2        0.02        0.23      1.03 o
   8   4   2        2.95        4.54      1.15 o
  -8   5   2       29.21       38.46      2.76 o
  -7   5   2        0.84        0.93      1.23 o
  -6   5   2        1.98        1.67      0.77 o
  -5   5   2        3.00        2.26      0.80 o
  -4   5   2      118.14      130.30      2.27 o
  -3   5   2       14.23       15.34      0.90 o
  -2   5   2      364.13      362.64      3.21 o
  -1   5   2      323.02      319.78      3.14 o
   0   5   2      202.97      208.30      2.25 o
   1   5   2      263.70      252.10      2.20 o
   2   5   2        0.12        0.91      0.23 o
   3   5   2      480.17      482.16      4.72 o
   4   5   2        1.24        1.92      0.61 o
   5   5   2       50.76       51.24      2.16 o
   6   5   2       28.11       25.60      1.65 o
   7   5   2       21.01       21.34      1.88 o
  -8   6   2       26.14       31.72      2.60 o
  -7   6   2        0.22       -0.03      1.02 o
  -6   6   2        1.51        1.68      0.83 o
  -5   6   2       14.54       14.40      1.33 o
  -4   6   2      452.90      479.08      5.28 o
  -3   6   2      721.49      757.18      6.03 o
  -2   6   2       46.77       46.25      1.23 o
  -1   6   2      427.98      429.88      4.02 o
   0   6   2     2474.57     2526.95     14.59 o
   1   6   2      525.80      508.24      3.37 o
   2   6   2       43.39       44.04      1.08 o
   3   6   2       26.31       26.83      0.98 o
   4   6   2        1.81        0.41      0.54 o
   5   6   2       48.44       47.63      1.88 o
   6   6   2       36.15       33.56      1.91 o
   7   6   2       29.23       27.37      2.13 o
  -8   7   2       15.85       16.92      2.03 o
  -7   7   2        2.40        2.14      0.96 o
  -6   7   2      194.48      189.99      4.54 o
  -5   7   2        0.02        1.05      1.02 o
  -4   7   2       21.04       19.81      1.16 o
  -3   7   2       27.41       31.70      1.25 o
  -2   7   2       52.75       50.18      1.54 o
  -1   7   2      128.69      125.24      3.44 o
   0   7   2        8.37       12.79      0.61 o
   1   7   2       18.89       24.35      0.67 o
   2   7   2      369.26      346.28      3.57 o
   3   7   2       32.39       33.96      1.33 o
   4   7   2       51.77       54.69      1.98 o
   5   7   2      367.25      359.46      6.09 o
   6   7   2       99.14       93.18      3.45 o
   7   7   2       12.96       11.35      1.43 o
  -7   8   2        2.61        2.40      0.93 o
  -6   8   2       18.43       14.28      1.44 o
  -5   8   2       30.55       30.71      1.73 o
  -4   8   2        0.08       -0.68      0.45 o
  -3   8   2       27.82       23.08      1.10 o
  -2   8   2     1716.27     1687.53      8.39 o
  -1   8   2       37.26       40.22      1.07 o
   0   8   2      309.75      319.92      3.22 o
   1   8   2      294.22      298.02      2.44 o
   2   8   2       78.22       83.80      1.37 o
   3   8   2      227.37      226.87      2.98 o
   4   8   2       48.17       48.08      1.88 o
   5   8   2      373.65      381.40      8.09 o
   6   8   2        5.01        5.19      1.06 o
   7   8   2        0.10        0.07      0.98 o
  -7   9   2        3.10        2.76      0.98 o
  -6   9   2        2.48        2.74      0.92 o
  -5   9   2        0.83        1.11      0.63 o
  -4   9   2       40.05       46.56      1.70 o
  -3   9   2       39.40       35.26      1.46 o
  -2   9   2     2905.79     2923.98     27.56 o
  -1   9   2      127.72      123.56      2.53 o
   0   9   2       15.05       15.48      0.84 o
   1   9   2       63.76       58.17      1.10 o
   2   9   2       26.16       28.53      0.88 o
   3   9   2        5.79        5.35      0.63 o
   4   9   2       16.07       14.68      1.23 o
   5   9   2       52.04       49.02      2.34 o
   6   9   2        0.59        0.90      0.90 o
   7   9   2        2.26        1.99      1.15 o
  -7  10   2        0.04       -0.16      1.04 o
  -6  10   2       35.65       30.94      2.07 o
  -5  10   2       18.72       19.02      1.43 o
  -4  10   2       52.68       56.66      1.91 o
  -3  10   2        0.34        0.98      0.60 o
  -2  10   2        4.74        7.39      1.13 o
  -1  10   2        0.17        0.81      0.53 o
   0  10   2       23.51       22.12      1.06 o
   1  10   2      268.01      280.52      2.33 o
   2  10   2        1.07        0.86      0.36 o
   3  10   2       30.34       34.16      1.47 o
   4  10   2       25.83       25.34      1.70 o
   5  10   2       42.28       37.57      2.25 o
   6  10   2        4.85        4.31      1.25 o
   7  10   2        1.52        2.70      1.65 o
  -7  11   2       20.42       16.30      1.82 o
  -6  11   2        1.41        0.91      0.83 o
  -5  11   2        0.08        0.79      0.76 o
  -4  11   2        1.66        2.55      0.67 o
  -3  11   2      330.94      332.84      4.67 o
  -2  11   2       77.78       75.07      2.42 o
  -1  11   2        0.15        0.04      0.37 o
   0  11   2      199.15      193.82      2.72 o
   1  11   2      227.52      241.20      2.26 o
   2  11   2       13.00       13.19      0.63 o
   3  11   2        0.33        1.09      0.49 o
   4  11   2        1.86       -1.04      1.05 o
   5  11   2        4.04        3.58      0.94 o
   6  11   2        2.94        1.48      1.00 o
   7  11   2       20.97       25.74      2.76 o
  -7  12   2        0.26       -0.33      1.05 o
  -6  12   2        8.34        7.30      1.22 o
  -5  12   2       59.17       55.45      2.63 o
  -4  12   2       44.23       40.97      2.08 o
  -3  12   2        2.05        0.69      0.72 o
  -2  12   2       84.75       76.75      2.21 o
  -1  12   2        4.28        5.05      0.66 o
   0  12   2      128.27      144.97      2.36 o
   1  12   2      729.54      787.40      5.28 o
   2  12   2        5.61        4.65      0.41 o
   3  12   2       64.71       73.58      3.31 o
   4  12   2        2.57        6.52      1.48 o
   5  12   2       21.60       21.45      2.20 o
   6  12   2        0.00        0.91      1.25 o
  -6  13   2       41.00       37.39      2.59 o
  -5  13   2        1.54        2.43      0.81 o
  -4  13   2        0.00        0.33      0.84 o
  -3  13   2       66.28       62.16      2.51 o
  -2  13   2      510.90      502.31      6.62 o
  -1  13   2      217.74      222.40      3.73 o
   0  13   2       21.21       21.80      1.07 o
   1  13   2        0.21        1.20      0.52 o
   2  13   2       26.57       24.74      1.13 o
   3  13   2       26.54       26.75      2.14 o
   4  13   2        3.11        2.88      0.97 o
   5  13   2       49.95       58.98      3.56 o
   6  13   2        4.15        5.89      1.34 o
  -6  14   2        5.98        6.81      1.53 o
  -5  14   2       33.37       28.03      1.96 o
  -4  14   2        0.79        1.30      0.86 o
  -3  14   2        0.30        0.01      0.73 o
  -2  14   2      135.72      131.76      3.31 o
  -1  14   2      127.29      124.08      2.79 o
   0  14   2        7.21        7.47      0.70 o
   1  14   2        9.74       11.19      0.91 o
   2  14   2       17.43       17.33      1.20 o
   3  14   2       36.80       38.22      2.16 o
   4  14   2        0.21       -0.42      0.93 o
   5  14   2       66.08       74.89      3.58 o
   6  14   2       17.41       18.08      1.87 o
  -6  15   2        7.61        7.65      1.37 o
  -5  15   2        6.84        4.50      1.04 o
  -4  15   2        4.33        4.22      0.92 o
  -3  15   2       83.26       86.12      3.16 o
  -2  15   2        0.63        1.65      0.72 o
  -1  15   2       77.87       75.69      2.30 o
   0  15   2        0.12        0.60      0.47 o
   1  15   2       18.33       19.36      1.37 o
   2  15   2        2.76        1.40      0.88 o
   3  15   2        1.82        4.44      1.21 o
   4  15   2       19.08       18.56      2.00 o
   5  15   2       37.20       37.39      2.92 o
   6  15   2        9.96       10.81      1.80 o
  -5  16   2        0.02        1.67      1.74 o
  -4  16   2        0.82        1.12      0.85 o
  -3  16   2       20.75       19.06      1.67 o
  -2  16   2        6.27        4.85      0.88 o
  -1  16   2       84.10       79.49      2.83 o
   0  16   2       18.31       17.15      1.42 o
   1  16   2       15.75       18.09      1.42 o
   2  16   2        1.17        0.43      0.84 o
   3  16   2        0.75        2.30      1.20 o
   4  16   2       13.72       15.24      1.86 o
   5  16   2        3.93        5.24      1.47 o
  -5  17   2        1.67        0.49      1.95 o
  -4  17   2        7.13        5.82      1.09 o
  -3  17   2        0.00       -0.92      0.79 o
  -2  17   2       28.44       27.27      1.84 o
  -1  17   2      109.64      111.21      3.48 o
   0  17   2      139.40      137.20      3.77 o
   1  17   2        2.86        2.02      0.79 o
   2  17   2        1.53        1.34      1.05 o
   3  17   2       45.70       50.27      3.35 o
   4  17   2        2.49        1.24      1.44 o
   5  17   2       29.92       31.08      2.91 o
  -5  18   2        0.99        1.86      1.06 o
  -4  18   2       15.23       15.77      1.76 o
  -3  18   2       28.87       27.79      2.10 o
  -2  18   2       17.58       19.53      1.64 o
  -1  18   2        4.63        7.53      1.20 o
   0  18   2        0.44        2.85      0.89 o
   1  18   2        2.51        3.01      0.98 o
   2  18   2       13.80       13.27      1.80 o
   3  18   2       74.03       78.11      5.33 o
   4  18   2        6.21        8.84      2.54 o
  -4  19   2       12.04       10.67      1.58 o
  -3  19   2        0.60        0.61      1.03 o
  -2  19   2        7.95        6.12      1.18 o
  -1  19   2       21.41       24.71      2.02 o
   0  19   2        5.17        5.99      1.18 o
   1  19   2        0.11       -1.27      1.10 o
   2  19   2        1.50        0.70      1.14 o
   3  19   2        0.46       -1.52      1.41 o
   4  19   2        0.19        0.79      1.87 o
  -3  20   2        5.89        6.47      1.34 o
  -2  20   2        0.11        0.84      0.96 o
  -1  20   2      161.87      171.06      4.93 o
   0  20   2        3.48        4.84      1.26 o
   1  20   2        1.25        0.82      1.55 o
   2  20   2        1.59        0.53      1.19 o
   3  20   2        3.00        4.30      1.50 o
  -2  21   2        3.29        1.50      1.01 o
  -1  21   2       58.17       55.48      3.12 o
   0  21   2        0.01        1.23      1.32 o
   1  21   2        0.02        1.10      1.68 o
   2  21   2        0.20        1.70      1.41 o
  -1  22   2       14.10       20.66      2.02 o
   0  22   2       10.39       12.74      2.20 o
   1  22   2        3.05        2.96      2.04 o
  -7   0   3        0.26       -1.98      1.81 o
  -5   0   3       41.68       40.20      2.30 o
  -3   0   3      168.66      157.17      5.95 o
  -1   0   3      104.21       98.49      1.59 o
   1   0   3       16.48       15.97      0.74 o
   3   0   3       76.03       83.58      3.06 o
   5   0   3        3.36        4.49      1.19 o
   7   0   3       48.38       57.09      3.88 o
  -8   1   3       13.19       13.64      1.87 o
  -7   1   3        0.45        0.21      1.38 o
  -6   1   3        0.71        1.45      1.00 o
  -5   1   3       88.47       84.55      2.37 o
  -4   1   3        2.37        2.45      0.44 o
  -3   1   3       46.61       40.49      1.09 o
  -2   1   3        7.91        8.96      0.58 o
  -1   1   3       34.18       30.51      0.62 o
   0   1   3     1006.16     1003.26      3.74 o
   1   1   3      429.63      457.65      3.09 o
   2   1   3     2170.20     2260.11     12.86 o
   3   1   3       60.77       55.28      1.77 o
   4   1   3       55.08       55.52      2.12 o
   5   1   3        2.11        0.20      1.20 o
   6   1   3        5.51        4.52      0.88 o
   7   1   3        0.48        0.72      0.95 o
  -8   2   3        8.60        5.41      1.56 o
  -7   2   3       15.37       15.87      1.75 o
  -6   2   3        2.04        1.03      0.83 o
  -5   2   3      275.33      267.83      7.64 o
  -4   2   3      511.98      515.05      7.56 o
  -3   2   3      114.86      124.33      2.31 o
  -2   2   3      364.67      358.71      3.24 o
  -1   2   3      247.18      240.52      1.93 o
   0   2   3       39.36       37.97      0.79 o
   1   2   3       32.58       25.20      0.65 o
   2   2   3      181.70      199.76      2.23 o
   3   2   3       37.88       36.14      1.60 o
   4   2   3       15.63       13.62      1.08 o
   5   2   3       18.42       12.87      1.06 o
   6   2   3      217.38      219.95      4.78 o
   7   2   3        1.25        1.02      1.02 o
  -8   3   3       16.86       21.13      2.27 o
  -7   3   3       16.19       12.80      1.67 o
  -6   3   3        3.75        2.57      0.86 o
  -5   3   3       23.88       21.55      1.38 o
  -4   3   3      160.72      152.79      2.54 o
  -3   3   3       46.31       42.61      1.25 o
  -2   3   3        7.98        6.93      0.37 o
  -1   3   3      849.95      814.37      5.46 o
   0   3   3      517.35      503.76      4.48 o
   1   3   3       57.85       55.40      0.99 o
   2   3   3      107.85      123.46      1.81 o
   3   3   3      143.47      158.27      3.00 o
   4   3   3        2.36        1.22      0.56 o
   5   3   3        6.90        3.31      0.94 o
   6   3   3        0.03        1.47      0.84 o
   7   3   3        0.11        0.75      1.11 o
  -8   4   3        4.47        4.04      1.23 o
  -7   4   3       26.16       26.87      2.30 o
  -6   4   3        1.86        1.84      0.92 o
  -5   4   3      107.54      101.98      2.44 o
  -4   4   3       47.31       42.43      1.41 o
  -3   4   3        9.86        9.95      0.72 o
  -2   4   3      274.45      258.31      2.47 o
  -1   4   3     1341.89     1314.27     11.33 o
   0   4   3      260.60      265.75      2.61 o
   1   4   3       78.28       70.72      1.56 o
   2   4   3     1583.97     1620.57      8.06 o
   3   4   3        1.01        2.34      0.50 o
   4   4   3       33.51       31.69      1.47 o
   5   4   3      192.42      193.11      3.98 o
   6   4   3        0.00        0.26      0.93 o
   7   4   3       11.66       10.34      1.34 o
  -8   5   3        1.75        2.05      1.35 o
  -7   5   3        3.76        2.57      1.08 o
  -6   5   3        0.87        0.23      0.99 o
  -5   5   3      216.13      213.49      4.02 o
  -4   5   3        2.55        1.80      0.48 o
  -3   5   3        0.03        0.83      0.43 o
  -2   5   3     1150.02     1132.62      6.45 o
  -1   5   3       17.53       17.40      0.61 o
   0   5   3      100.70       97.30      1.51 o
   1   5   3      285.60      280.01      2.89 o
   2   5   3      105.94      111.12      2.27 o
   3   5   3       47.06       40.04      1.17 o
   4   5   3       48.32       52.43      1.72 o
   5   5   3      160.00      156.66      3.56 o
   6   5   3        7.07        5.92      1.09 o
   7   5   3        0.05        0.15      0.96 o
  -7   6   3       19.87       17.32      1.94 o
  -6   6   3        0.33       -0.19      0.80 o
  -5   6   3        6.87        8.17      0.90 o
  -4   6   3       94.80       94.00      2.30 o
  -3   6   3      869.50      876.17      6.36 o
  -2   6   3     3445.39     3274.92     13.80 o
  -1   6   3     1349.05     1345.09     10.12 o
   0   6   3       57.86       58.55      1.32 o
   1   6   3       15.60       20.71      0.74 o
   2   6   3       37.99       39.78      1.25 o
   3   6   3       31.56       33.11      1.28 o
   4   6   3        0.54        0.82      0.47 o
   5   6   3       12.47       16.88      1.24 o
   6   6   3       14.23       13.36      1.44 o
   7   6   3       15.34       17.88      2.04 o
  -7   7   3        1.57        0.35      1.01 o
  -6   7   3        5.67        5.41      1.17 o
  -5   7   3        4.18        5.23      0.78 o
  -4   7   3      112.32      105.57      1.99 o
  -3   7   3      797.48      780.61      5.44 o
  -2   7   3      232.75      222.21      3.10 o
  -1   7   3      254.02      249.82      3.91 o
   0   7   3      964.22      981.91      7.58 o
   1   7   3       68.17       67.93      1.29 o
   2   7   3       11.01       11.72      0.72 o
   3   7   3       17.96       20.53      1.03 o
   4   7   3      366.70      365.92      5.20 o
   5   7   3        0.91        0.74      0.79 o
   6   7   3        0.01       -0.28      0.85 o
   7   7   3        2.24        1.02      0.92 o
  -7   8   3        2.68        2.11      1.09 o
  -6   8   3        2.25       -0.65      0.85 o
  -5   8   3       50.19       52.63      1.98 o
  -4   8   3       39.12       41.22      1.40 o
  -3   8   3        2.08        3.97      0.64 o
  -2   8   3       79.10       74.10      1.85 o
  -1   8   3      165.03      165.21      2.65 o
   0   8   3      586.87      634.35     11.24 o
   1   8   3        0.01        0.60      0.31 o
   2   8   3       49.90       46.79      1.36 o
   3   8   3       29.62       29.12      1.16 o
   4   8   3      923.59      946.67      8.85 o
   5   8   3       35.79       31.05      1.77 o
   6   8   3        1.94        1.68      0.89 o
   7   8   3        0.00        0.77      1.03 o
  -7   9   3       29.12       31.20      2.35 o
  -6   9   3        0.71       -0.61      0.84 o
  -5   9   3        0.87        0.80      0.54 o
  -4   9   3        5.37        5.84      0.61 o
  -3   9   3      222.24      209.66      3.16 o
  -2   9   3     1302.56     1280.54     11.87 o
  -1   9   3       19.23       17.26      1.37 o
   0   9   3      219.82      240.97      3.76 o
   1   9   3        1.48        2.87      0.38 o
   2   9   3       63.91       60.69      1.75 o
   3   9   3        1.04        1.55      0.52 o
   4   9   3        2.59        4.02      1.19 o
   5   9   3       76.89       80.70      2.80 o
   6   9   3       15.67       19.48      2.26 o
   7   9   3        6.95        5.04      1.37 o
  -7  10   3        6.01        7.99      1.32 o
  -6  10   3       26.86       21.44      1.65 o
  -5  10   3        8.86        8.02      0.98 o
  -4  10   3       98.44       94.84      2.37 o
  -3  10   3        4.65        5.56      0.73 o
  -2  10   3       42.63       36.02      1.27 o
  -1  10   3      413.74      420.63      6.01 o
   0  10   3        0.02        0.64      0.55 o
   1  10   3       18.76       17.48      0.98 o
   2  10   3      224.23      222.10      3.38 o
   3  10   3       36.82       34.73      2.20 o
   4  10   3       77.88       80.30      3.25 o
   5  10   3      126.80      127.78      4.40 o
   6  10   3        1.31        1.74      0.92 o
  -7  11   3        4.59        4.89      1.14 o
  -6  11   3       33.13       27.21      1.92 o
  -5  11   3       17.81       16.36      1.35 o
  -4  11   3        0.00        0.13      0.60 o
  -3  11   3        2.83        5.07      0.91 o
  -2  11   3       86.75       75.71      1.92 o
  -1  11   3        8.37        9.58      1.12 o
   0  11   3       24.34       25.57      1.13 o
   1  11   3       72.53       63.80      1.29 o
   2  11   3        0.56        0.18      0.45 o
   3  11   3       24.65       22.59      2.28 o
   4  11   3      402.44      402.64      8.25 o
   5  11   3        0.02        1.31      1.26 o
   6  11   3        5.85        4.37      1.30 o
  -6  12   3        0.56        0.19      1.00 o
  -5  12   3       10.50        8.62      1.11 o
  -4  12   3        2.01        1.40      0.60 o
  -3  12   3       20.70       19.51      1.30 o
  -2  12   3      231.74      208.64      3.16 o
  -1  12   3       37.60       36.43      1.74 o
   0  12   3       83.99       84.17      2.15 o
   1  12   3        1.01        2.19      0.68 o
   2  12   3       77.89       80.47      3.97 o
   3  12   3        5.18        4.86      1.37 o
   4  12   3      301.07      323.40      7.87 o
   5  12   3       11.79       11.33      1.77 o
   6  12   3        4.32        7.12      1.73 o
  -6  13   3        0.20        1.17      0.87 o
  -5  13   3        0.07       -0.06      0.77 o
  -4  13   3        0.10        0.92      1.39 o
  -3  13   3      294.65      286.70      4.16 o
  -2  13   3      124.50      129.87      3.09 o
  -1  13   3        8.39        8.58      0.85 o
   0  13   3      129.09      118.48      2.69 o
   1  13   3       31.21       33.12      1.64 o
   2  13   3       11.27        9.75      1.19 o
   3  13   3       14.67       14.73      1.81 o
   4  13   3       12.10       15.18      2.04 o
   5  13   3        0.01        1.44      1.21 o
   6  13   3        0.30        0.26      0.94 o
  -6  14   3        6.08        6.80      1.38 o
  -5  14   3        0.06        0.68      0.87 o
  -4  14   3       48.27       55.93      3.03 o
  -3  14   3       12.85       12.83      1.26 o
  -2  14   3       22.50       29.12      2.03 o
  -1  14   3       53.34       52.37      2.23 o
   0  14   3       96.11       96.92      2.85 o
   1  14   3       42.03       41.87      2.20 o
   2  14   3       37.98       38.57      2.97 o
   3  14   3        5.74        3.97      1.30 o
   4  14   3      109.95      108.83      4.62 o
   5  14   3        1.95        1.81      1.10 o
   6  14   3        0.24        1.70      1.33 o
  -6  15   3        0.62        1.01      1.18 o
  -5  15   3        0.03        1.09      1.02 o
  -4  15   3       14.13       15.42      1.76 o
  -3  15   3       32.06       31.55      2.03 o
  -2  15   3      307.53      310.96      5.73 o
  -1  15   3       43.27       40.56      2.03 o
   0  15   3       14.71       13.41      1.15 o
   1  15   3        7.58        8.45      1.27 o
   2  15   3        6.69        5.10      1.38 o
   3  15   3        6.42        5.95      1.54 o
   4  15   3        6.71        6.72      1.65 o
   5  15   3        8.54        8.03      1.76 o
  -5  16   3       20.26       23.72      3.21 o
  -4  16   3        1.12       -0.65      0.92 o
  -3  16   3       42.80       39.41      2.76 o
  -2  16   3      488.93      493.94      7.41 o
  -1  16   3        4.70        5.15      0.85 o
   0  16   3       12.36       11.93      1.18 o
   1  16   3        0.29        0.22      0.99 o
   2  16   3       10.85       10.02      1.62 o
   3  16   3        0.05       -1.00      1.40 o
   4  16   3       10.89        8.01      1.67 o
   5  16   3        2.15        3.09      1.74 o
  -5  17   3        2.34        3.38      1.51 o
  -4  17   3        0.82        1.51      1.25 o
  -3  17   3        4.63        4.35      1.02 o
  -2  17   3       85.38       87.21      3.32 o
  -1  17   3        1.29        0.57      1.18 o
   0  17   3       33.33       31.43      2.16 o
   1  17   3        0.03        0.13      1.19 o
   2  17   3       20.81       23.59      2.68 o
   3  17   3       14.03       11.33      2.38 o
   4  17   3        7.65        5.41      1.55 o
  -4  18   3       25.53       24.76      2.40 o
  -3  18   3        0.05       -0.03      0.97 o
  -2  18   3        0.22        0.67      0.82 o
  -1  18   3       10.37       10.81      1.32 o
   0  18   3        8.96        7.73      1.45 o
   1  18   3        2.01        2.46      1.66 o
   2  18   3       19.63       21.44      2.61 o
   3  18   3        3.68        5.43      1.65 o
   4  18   3        3.78        3.14      1.50 o
  -4  19   3        0.00        1.39      1.24 o
  -3  19   3        0.21       -0.19      0.92 o
  -2  19   3        2.13        0.86      0.91 o
  -1  19   3        0.86        2.47      1.13 o
   0  19   3        1.27        1.85      1.15 o
   1  19   3        3.83        5.14      1.29 o
   2  19   3        0.73        0.95      1.37 o
   3  19   3       10.51       13.20      2.38 o
  -3  20   3        0.10       -1.25      1.00 o
  -2  20   3        0.03        1.23      2.01 o
  -1  20   3        8.95        7.94      1.82 o
   0  20   3        0.04       -1.38      1.30 o
   1  20   3        5.55        5.25      2.24 o
   2  20   3        4.54        6.61      1.55 o
  -2  21   3        8.58        9.83      2.02 o
  -1  21   3        1.29        2.53      1.27 o
   0  21   3        0.04       -0.03      1.56 o
   1  21   3        0.61        1.75      1.17 o
  -8   0   4        0.11       -0.81      2.99 o
  -6   0   4        1.68       -0.16      1.27 o
  -4   0   4       75.25       66.61      3.21 o
  -2   0   4        1.29        0.41      0.46 o
   0   0   4        6.32        3.56      0.67 o
   2   0   4      510.53      545.70      6.28 o
   4   0   4        2.47        5.90      1.17 o
   6   0   4       31.99       28.77      2.96 o
  -8   1   4        8.74        9.80      1.64 o
  -7   1   4        0.01       -1.77      1.18 o
  -6   1   4        4.52        3.16      0.98 o
  -5   1   4        6.96        5.37      0.89 o
  -4   1   4       18.48       16.61      0.93 o
  -3   1   4       55.89       51.72      1.83 o
  -2   1   4       23.30       23.63      0.89 o
  -1   1   4      265.55      271.41      2.49 o
   0   1   4       76.51       71.71      1.23 o
   1   1   4      136.27      136.22      1.79 o
   2   1   4      459.46      470.22      3.90 o
   3   1   4        4.63        4.40      0.51 o
   4   1   4      122.71      116.05      2.70 o
   5   1   4        0.02        2.00      1.01 o
   6   1   4        6.67        5.46      1.19 o
   7   1   4        0.00       -0.46      1.31 o
  -8   2   4        1.19        1.91      1.24 o
  -7   2   4        0.55        1.86      1.19 o
  -6   2   4       58.39       55.33      2.99 o
  -5   2   4      295.45      292.51      5.55 o
  -4   2   4       73.47       73.67      2.05 o
  -3   2   4       93.77       95.05      2.48 o
  -2   2   4       91.80       85.39      1.71 o
  -1   2   4      362.41      352.95      3.06 o
   0   2   4       73.81       74.16      1.44 o
   1   2   4      287.97      287.49      2.79 o
   2   2   4      111.88       98.97      1.82 o
   3   2   4      339.61      337.35      4.27 o
   4   2   4       20.18       23.48      1.38 o
   5   2   4       91.17       80.56      2.88 o
   6   2   4       19.07       19.92      1.71 o
   7   2   4        1.41        1.19      1.18 o
  -7   3   4       12.20       11.83      1.56 o
  -6   3   4       94.47       95.38      3.88 o
  -5   3   4        3.40        4.53      1.00 o
  -4   3   4        6.63        5.50      0.57 o
  -3   3   4       82.34       79.42      1.91 o
  -2   3   4        2.24        2.13      0.33 o
  -1   3   4      971.30     1048.70      5.24 o
   0   3   4      365.91      365.00      3.04 o
   1   3   4      330.30      319.38      4.32 o
   2   3   4        4.91        6.34      0.47 o
   3   3   4        0.04        1.53      0.50 o
   4   3   4        2.68        2.27      0.71 o
   5   3   4       58.86       53.48      2.22 o
   6   3   4       23.42       23.74      1.90 o
   7   3   4        0.08        0.69      1.33 o
  -7   4   4        0.20        1.24      1.08 o
  -6   4   4        6.87        7.22      1.24 o
  -5   4   4       21.64       21.35      1.44 o
  -4   4   4       43.45       45.11      1.81 o
  -3   4   4       29.61       36.07      1.39 o
  -2   4   4      512.50      503.90      4.04 o
  -1   4   4      848.03      900.53      7.61 o
   0   4   4       58.10       61.01      1.31 o
   1   4   4      491.11      505.24      8.10 o
   2   4   4        5.83        4.93      0.57 o
   3   4   4       19.16       17.23      0.89 o
   4   4   4       30.26       28.69      1.31 o
   5   4   4        0.03        1.27      0.73 o
   6   4   4        3.98        6.83      1.18 o
   7   4   4        0.33        0.87      1.73 o
  -7   5   4       11.11        9.70      1.47 o
  -6   5   4        0.51        0.14      0.86 o
  -5   5   4       17.35       15.96      1.23 o
  -4   5   4       12.84       13.13      0.85 o
  -3   5   4      286.59      280.07      4.15 o
  -2   5   4        5.97        7.15      0.63 o
  -1   5   4       25.35       28.42      1.08 o
   0   5   4        7.80        6.20      0.55 o
   1   5   4       15.90       21.82      0.85 o
   2   5   4       14.47       14.20      0.78 o
   3   5   4      387.50      391.34      4.12 o
   4   5   4        0.45        0.83      0.73 o
   5   5   4       11.65       12.53      1.16 o
   6   5   4       50.22       46.39      2.62 o
   7   5   4        1.15        1.09      1.08 o
  -7   6   4       15.29       12.12      1.64 o
  -6   6   4       16.26       13.40      1.58 o
  -5   6   4       66.46       68.00      2.46 o
  -4   6   4       35.72       37.03      1.46 o
  -3   6   4       14.62       13.06      0.94 o
  -2   6   4      341.40      351.23      3.64 o
  -1   6   4      134.95      122.66      2.03 o
   0   6   4        0.74        0.78      0.25 o
   1   6   4      367.94      346.37      3.62 o
   2   6   4        7.53        5.42      0.68 o
   3   6   4       31.35       27.68      1.04 o
   4   6   4      368.85      360.87      4.93 o
   5   6   4       51.18       55.26      2.36 o
   6   6   4       19.37       16.68      1.70 o
   7   6   4        0.05        0.81      0.93 o
  -7   7   4       11.36        9.77      1.54 o
  -6   7   4       16.56       14.72      1.66 o
  -5   7   4        1.77        2.33      0.72 o
  -4   7   4       14.13       12.80      0.94 o
  -3   7   4      177.87      165.56      2.89 o
  -2   7   4       60.86       60.21      1.80 o
  -1   7   4      230.77      228.56      2.82 o
   0   7   4       59.82       65.81      1.78 o
   1   7   4      110.07       97.98      1.90 o
   2   7   4      212.63      207.28      3.59 o
   3   7   4       39.36       33.22      2.18 o
   4   7   4       30.23       34.93      1.61 o
   5   7   4       67.51       71.26      3.07 o
   6   7   4        0.45        2.93      1.11 o
   7   7   4        0.10        2.38      1.11 o
  -7   8   4        2.65        2.70      0.96 o
  -6   8   4       52.52       46.48      2.77 o
  -5   8   4       17.80       15.78      1.26 o
  -4   8   4        0.42        0.93      0.57 o
  -3   8   4      298.18      283.37      4.21 o
  -2   8   4      419.95      424.34      4.50 o
  -1   8   4       87.40       85.22      2.27 o
   0   8   4      314.57      328.84      3.77 o
   1   8   4      273.64      288.92      5.21 o
   2   8   4       12.92       15.21      1.03 o
   3   8   4        9.74        7.73      0.90 o
   4   8   4      141.90      146.73      3.54 o
   5   8   4        3.28        2.65      1.05 o
   6   8   4       47.85       46.03      2.72 o
  -7   9   4        0.40        0.32      0.95 o
  -6   9   4       16.89       16.06      1.46 o
  -5   9   4       16.50       15.52      1.18 o
  -4   9   4        0.35        0.40      0.60 o
  -3   9   4       98.82       89.65      2.48 o
  -2   9   4        3.72        3.99      0.55 o
  -1   9   4        3.78        5.44      0.97 o
   0   9   4        6.33        6.44      0.52 o
   1   9   4       89.84      100.90      2.82 o
   2   9   4       21.78       18.56      1.00 o
   3   9   4      301.07      286.33      4.68 o
   4   9   4      156.96      154.93      4.42 o
   5   9   4       10.40        8.87      1.60 o
   6   9   4        6.96        7.36      1.32 o
  -7  10   4        0.70        0.99      0.89 o
  -6  10   4        0.12        0.70      0.80 o
  -5  10   4        0.88        1.62      0.61 o
  -4  10   4      101.34       99.12      2.61 o
  -3  10   4      202.97      201.63      3.59 o
  -2  10   4      110.67      107.65      2.25 o
  -1  10   4        0.41        0.47      0.25 o
   0  10   4        0.04        0.06      0.28 o
   1  10   4       60.90       55.93      1.54 o
   2  10   4       31.13       28.25      1.28 o
   3  10   4       42.10       42.42      1.85 o
   4  10   4       74.26       73.67      3.16 o
   5  10   4        5.15        4.06      1.01 o
   6  10   4        5.93        7.72      1.46 o
  -6  11   4        0.79        0.94      0.80 o
  -5  11   4        0.74        0.33      1.00 o
  -4  11   4       13.59       11.38      0.97 o
  -3  11   4     1609.45     1610.35     10.51 o
  -2  11   4       44.35       39.99      1.38 o
  -1  11   4       30.58       30.12      1.99 o
   0  11   4        1.45       -0.02      0.46 o
   1  11   4        0.07        1.00      0.46 o
   2  11   4        0.50       -0.61      1.43 o
   3  11   4      111.79      119.74      4.33 o
   4  11   4       32.20       35.95      2.36 o
   5  11   4        5.63        4.55      1.04 o
   6  11   4        0.91        1.17      0.96 o
  -6  12   4       10.71       12.97      1.71 o
  -5  12   4        3.52        3.20      0.80 o
  -4  12   4       81.76       75.90      2.33 o
  -3  12   4      841.02      859.77      8.08 o
  -2  12   4        2.50        3.44      1.06 o
  -1  12   4        0.02        1.23      0.69 o
   0  12   4        1.07        0.98      0.28 o
   1  12   4       34.70       39.63      1.97 o
   2  12   4        2.61        3.27      1.38 o
   3  12   4      331.68      358.26      9.39 o
   4  12   4      150.10      141.56      5.14 o
   5  12   4        0.25        0.97      1.25 o
   6  12   4        3.45        2.99      1.56 o
  -6  13   4        1.07        0.33      1.16 o
  -5  13   4        1.89        1.33      1.04 o
  -4  13   4        0.50        0.96      0.70 o
  -3  13   4        0.43        6.46      1.13 o
  -2  13   4        7.73        9.85      1.16 o
  -1  13   4        0.26       -0.16      0.71 o
   0  13   4        4.44        4.23      0.62 o
   1  13   4        8.15        6.61      1.03 o
   2  13   4        8.83        7.35      2.53 o
   3  13   4       88.19       92.58      4.91 o
   4  13   4       59.97       54.01      3.92 o
   5  13   4       22.29       17.36      2.38 o
  -6  14   4        0.01       -0.51      1.35 o
  -5  14   4        1.57        1.64      1.32 o
  -4  14   4        1.72        1.99      1.29 o
  -3  14   4       39.06       33.88      2.10 o
  -2  14   4       27.83       34.05      2.39 o
  -1  14   4        3.05        2.89      0.81 o
   0  14   4        0.51        1.51      0.95 o
   1  14   4       26.85       24.61      2.50 o
   2  14   4       24.97       24.38      2.55 o
   3  14   4        0.21       -0.08      1.51 o
   4  14   4       21.77       22.39      3.12 o
   5  14   4        1.40        0.89      1.50 o
  -5  15   4       17.40       23.17      2.83 o
  -4  15   4       13.23       10.94      1.92 o
  -3  15   4        1.54        3.31      1.01 o
  -2  15   4        1.78        2.13      1.14 o
  -1  15   4        4.70        2.54      0.72 o
   0  15   4       13.11       12.16      1.49 o
   1  15   4        4.78        5.93      1.52 o
   2  15   4       28.07       28.38      2.80 o
   3  15   4       36.54       31.82      3.11 o
   4  15   4        1.46        1.95      1.43 o
   5  15   4        3.29        3.50      1.65 o
  -5  16   4        9.24       14.09      2.29 o
  -4  16   4        0.61       -0.40      1.28 o
  -3  16   4       29.46       28.75      2.33 o
  -2  16   4       32.76       33.01      2.19 o
  -1  16   4       24.72       21.00      1.80 o
   0  16   4       37.54       35.41      2.95 o
   1  16   4       55.67       54.67      3.76 o
   2  16   4        9.14       10.19      1.98 o
   3  16   4       39.40       38.50      3.41 o
   4  16   4       29.44       27.91      3.09 o
  -4  17   4       12.99        9.72      1.84 o
  -3  17   4        6.54        7.03      1.19 o
  -2  17   4        9.34        8.22      1.17 o
  -1  17   4       46.92       47.59      2.73 o
   0  17   4        3.21        1.18      1.04 o
   1  17   4        8.79       11.63      2.07 o
   2  17   4        2.94        3.21      1.49 o
   3  17   4       13.23       13.74      2.36 o
   4  17   4       15.81       12.80      2.39 o
  -4  18   4       11.17        8.94      1.90 o
  -3  18   4        5.39        3.29      1.09 o
  -2  18   4        3.07        1.55      0.97 o
  -1  18   4        4.51        3.70      1.41 o
   0  18   4        0.79        1.33      1.14 o
   1  18   4        5.54        2.92      1.29 o
   2  18   4        1.92        4.82      1.63 o
   3  18   4        3.44        3.28      2.22 o
  -3  19   4        0.01       -0.70      1.12 o
  -2  19   4        3.30        3.64      1.22 o
  -1  19   4        6.04        6.36      1.49 o
   0  19   4       10.49        9.29      1.81 o
   1  19   4        2.29        1.45      1.42 o
   2  19   4       28.66       36.14      3.61 o
  -2  20   4        0.00        2.08      1.31 o
  -1  20   4        8.13       12.95      2.04 o
   0  20   4        0.10       -1.69      1.41 o
   1  20   4        8.88        7.82      1.90 o
  -7   0   5        9.30        8.72      2.18 o
  -5   0   5       52.63       50.27      3.25 o
  -3   0   5      159.34      158.09      4.84 o
  -1   0   5      145.75      139.15      3.11 o
   1   0   5       18.38       21.68      1.50 o
   3   0   5       37.76       35.37      2.00 o
   5   0   5       77.30       56.21      3.19 o
   7   0   5        6.11        5.19      2.11 o
  -7   1   5       18.82       19.30      2.05 o
  -6   1   5       31.19       27.19      2.19 o
  -5   1   5       18.84       16.40      1.37 o
  -4   1   5        5.50        3.32      0.48 o
  -3   1   5       24.35       25.80      1.43 o
  -2   1   5      721.21      738.58     12.53 o
  -1   1   5       59.71       57.73      1.66 o
   0   1   5      199.31      192.07      3.47 o
   1   1   5        6.05        6.86      0.54 o
   2   1   5       22.36       20.71      1.01 o
   3   1   5       27.89       24.15      1.33 o
   4   1   5        0.00        0.24      0.57 o
   5   1   5       15.90       11.08      1.09 o
   6   1   5        8.74        9.79      1.52 o
   7   1   5        0.00       -1.22      1.36 o
  -7   2   5        0.07       -0.05      0.93 o
  -6   2   5       37.83       36.20      2.49 o
  -5   2   5       10.22       10.67      1.16 o
  -4   2   5        0.05        0.24      0.54 o
  -3   2   5       87.28       91.21      2.60 o
  -2   2   5      163.05      167.67      4.28 o
  -1   2   5       48.12       48.36      1.41 o
   0   2   5       51.03       46.20      1.43 o
   1   2   5      203.23      215.71      2.95 o
   2   2   5      304.39      316.73      3.57 o
   3   2   5       71.26       67.57      1.78 o
   4   2   5        3.06        4.57      0.74 o
   5   2   5       83.27       79.68      2.83 o
   6   2   5        0.66        1.63      1.00 o
  -7   3   5       10.09       10.68      1.68 o
  -6   3   5        3.79        2.48      0.87 o
  -5   3   5        4.26        4.96      0.83 o
  -4   3   5      136.78      139.33      3.50 o
  -3   3   5       19.95       22.03      0.95 o
  -2   3   5       49.24       48.85      1.38 o
  -1   3   5      168.15      180.17      2.69 o
   0   3   5       47.79       43.96      1.24 o
   1   3   5      414.93      406.35      3.66 o
   2   3   5       32.23       32.86      1.25 o
   3   3   5       10.13        9.10      0.77 o
   4   3   5        4.29        2.32      0.62 o
   5   3   5       23.41       21.70      1.82 o
   6   3   5        0.37       -0.87      0.84 o
  -7   4   5        8.23        4.70      1.16 o
  -6   4   5        0.16       -0.58      0.79 o
  -5   4   5       16.79       16.01      1.37 o
  -4   4   5       41.44       41.05      1.59 o
  -3   4   5        0.67        0.41      0.47 o
  -2   4   5        0.16        0.40      0.35 o
  -1   4   5      176.66      182.18      2.63 o
   0   4   5        0.05        0.40      0.29 o
   1   4   5      283.54      293.13      4.47 o
   2   4   5       53.68       45.85      1.23 o
   3   4   5       13.29       14.97      0.89 o
   4   4   5        0.88        0.34      0.56 o
   5   4   5      154.63      137.84      3.79 o
   6   4   5        0.45        0.20      0.89 o
  -7   5   5        0.89        0.08      0.99 o
  -6   5   5       18.98       15.69      1.53 o
  -5   5   5       12.22        8.34      0.87 o
  -4   5   5        1.05        1.81      0.54 o
  -3   5   5        1.35        0.83      0.51 o
  -2   5   5      186.34      190.53      2.53 o
  -1   5   5        9.74        9.95      1.01 o
   0   5   5        2.04        2.13      0.40 o
   1   5   5      389.96      379.20      6.32 o
   2   5   5       11.20        7.92      0.65 o
   3   5   5        0.52        0.83      0.67 o
   4   5   5        3.36        3.66      0.69 o
   5   5   5        3.46        4.05      0.97 o
   6   5   5        0.02        0.67      0.83 o
  -7   6   5       10.37       10.04      1.60 o
  -6   6   5       10.31        8.24      1.19 o
  -5   6   5        2.13        0.63      0.67 o
  -4   6   5      155.60      155.63      3.47 o
  -3   6   5        1.72        1.14      0.44 o
  -2   6   5       12.25       13.83      0.82 o
  -1   6   5      153.53      176.88      3.28 o
   0   6   5      167.57      179.54      2.71 o
   1   6   5       17.18       18.40      0.89 o
   2   6   5      187.61      188.80      3.68 o
   3   6   5       36.17       33.75      1.35 o
   4   6   5       26.42       25.31      1.64 o
   5   6   5       15.94       14.78      1.50 o
   6   6   5        1.45        2.16      0.98 o
  -7   7   5       12.47       12.83      1.83 o
  -6   7   5       15.40       11.32      1.30 o
  -5   7   5       23.48       23.12      1.52 o
  -4   7   5      343.58      354.66      5.32 o
  -3   7   5      114.68      113.67      2.59 o
  -2   7   5        0.21        0.14      0.38 o
  -1   7   5        0.26        1.61      0.47 o
   0   7   5       79.54       72.15      1.68 o
   1   7   5       32.49       33.34      1.09 o
   2   7   5        7.37        7.49      0.92 o
   3   7   5      252.98      247.18      4.63 o
   4   7   5        2.83        1.76      0.71 o
   5   7   5        2.93        2.97      0.96 o
   6   7   5        0.34        1.40      0.95 o
  -7   8   5        0.90        0.39      1.09 o
  -6   8   5        2.36        0.94      0.95 o
  -5   8   5        2.65        2.38      0.73 o
  -4   8   5      856.52      876.92      9.42 o
  -3   8   5      138.12      140.43      3.00 o
  -2   8   5       42.73       38.93      1.28 o
  -1   8   5        0.35        0.32      0.29 o
   0   8   5        7.70        5.57      0.49 o
   1   8   5        9.00        5.97      0.47 o
   2   8   5        5.63        7.26      0.83 o
   3   8   5      186.40      190.77      4.10 o
   4   8   5        0.31       -0.57      0.84 o
   5   8   5       22.44       21.99      1.96 o
   6   8   5        0.03        0.33      0.87 o
  -6   9   5        8.38        7.24      1.37 o
  -5   9   5        7.64        7.35      1.03 o
  -4   9   5        0.86        7.15      1.79 o
  -3   9   5        0.05        0.91      0.67 o
  -2   9   5        9.47       11.79      1.23 o
  -1   9   5        3.12        2.19      0.53 o
   0   9   5       83.50       93.73      3.57 o
   1   9   5       35.28       33.57      1.46 o
   2   9   5       26.05       24.85      1.32 o
   3   9   5      667.87      673.57      8.33 o
   4   9   5        8.16        6.24      1.05 o
   5   9   5        1.22        2.22      0.98 o
   6   9   5        1.67        0.93      1.06 o
  -6  10   5        0.27       -0.01      0.98 o
  -5  10   5       55.96       52.61      2.48 o
  -4  10   5       12.57       12.61      1.26 o
  -3  10   5      185.76      187.62      3.62 o
  -2  10   5       64.63       70.57      2.72 o
  -1  10   5       18.90       19.36      1.16 o
   0  10   5       31.75       27.47      1.20 o
   1  10   5       66.76       63.63      3.08 o
   2  10   5       76.24       83.30      2.71 o
   3  10   5       32.41       38.83      2.21 o
   4  10   5       67.24       67.03      3.48 o
   5  10   5        0.49       -2.36      1.77 o
   6  10   5        2.15        2.33      1.27 o
  -6  11   5        7.48        8.20      1.93 o
  -5  11   5        0.20        0.34      0.90 o
  -4  11   5        9.28        7.35      1.00 o
  -3  11   5       40.89       43.87      1.98 o
  -2  11   5       58.00       56.17      2.18 o
  -1  11   5       61.34       59.31      2.41 o
   0  11   5        3.07        3.87      0.84 o
   1  11   5       11.52       11.14      1.45 o
   2  11   5       43.06       39.56      2.51 o
   3  11   5       14.25       15.72      1.95 o
   4  11   5       77.45       83.57      4.77 o
   5  11   5        0.31       -1.29      1.48 o
  -6  12   5        9.48       14.38      2.45 o
  -5  12   5        1.79       -0.08      1.37 o
  -4  12   5       42.86       40.73      2.63 o
  -3  12   5        0.31        1.01      0.92 o
  -2  12   5       16.44       18.67      1.74 o
  -1  12   5       15.70       16.29      1.39 o
   0  12   5       81.79       74.31      3.08 o
   1  12   5        5.81        5.78      1.45 o
   2  12   5       13.54        6.02      1.46 o
   3  12   5        2.65       10.57      2.45 o
   4  12   5        5.16        2.25      1.49 o
   5  12   5        3.07        4.35      1.53 o
  -5  13   5        0.01       -0.07      1.15 o
  -4  13   5        5.39        6.20      1.30 o
  -3  13   5       13.16       12.98      1.42 o
  -2  13   5       39.08       45.38      2.88 o
  -1  13   5       22.52       25.30      2.09 o
   0  13   5        1.36        0.68      0.79 o
   1  13   5        8.22       13.43      2.02 o
   2  13   5       13.27        9.07      1.71 o
   3  13   5      351.91      353.51      9.79 o
   4  13   5       46.35       52.53      4.06 o
   5  13   5        0.74       -0.56      1.32 o
  -5  14   5        3.60        0.71      1.19 o
  -4  14   5      206.66      195.33      6.74 o
  -3  14   5       12.56       12.75      1.55 o
  -2  14   5       48.94       44.94      3.19 o
  -1  14   5       15.84       17.72      1.81 o
   0  14   5        5.07        2.75      1.06 o
   1  14   5       37.84       37.95      3.22 o
   2  14   5        1.66       -1.09      2.64 o
   3  14   5       25.46       34.54      3.38 o
   4  14   5       11.75       14.10      2.41 o
  -5  15   5        3.43        3.21      1.48 o
  -4  15   5       41.14       35.90      2.80 o
  -3  15   5       49.45       41.13      3.16 o
  -2  15   5       14.88       20.66      2.37 o
  -1  15   5        0.17       -0.99      0.81 o
   0  15   5        1.91       -0.45      1.48 o
   1  15   5       17.40       17.44      2.30 o
   2  15   5       12.21       12.49      2.13 o
   3  15   5        0.51        1.47      1.48 o
   4  15   5        1.98        1.20      1.68 o
  -4  16   5        0.78        0.88      1.25 o
  -3  16   5        3.94        7.40      1.73 o
  -2  16   5       11.89       12.61      1.78 o
  -1  16   5        5.29        3.01      1.35 o
   0  16   5        6.18        3.12      1.32 o
   1  16   5       42.58       39.35      3.41 o
   2  16   5       68.28       69.39      4.64 o
   3  16   5        0.79       -0.22      1.30 o
  -4  17   5       38.35       40.65      3.57 o
  -3  17   5        0.23       -0.44      1.19 o
  -2  17   5       32.55       31.08      3.19 o
  -1  17   5        3.08        2.98      1.04 o
   0  17   5        8.73        6.46      1.57 o
   1  17   5       29.94       24.49      2.81 o
   2  17   5       20.49       27.78      3.28 o
   3  17   5        1.91        3.40      1.73 o
  -3  18   5        1.54        1.32      1.23 o
  -2  18   5        1.35        0.95      1.66 o
  -1  18   5        6.64        5.34      1.52 o
   0  18   5       13.20       10.62      1.98 o
   1  18   5        4.57        7.71      1.93 o
   2  18   5        0.17        4.37      2.00 o
  -2  19   5        0.04       -1.05      1.35 o
  -1  19   5        0.35       -0.58      1.25 o
   0  19   5        0.24       -0.23      1.29 o
   1  19   5        5.25        6.60      1.69 o
  -6   0   6        0.04        0.21      2.03 o
  -4   0   6        0.78        0.30      0.97 o
  -2   0   6      183.13      188.44      8.49 o
   0   0   6      126.74      126.08      4.99 o
   2   0   6       44.46       45.78      2.37 o
   4   0   6      390.02      363.79     14.16 o
   6   0   6        3.38        3.47      2.06 o
  -7   1   6        2.76        3.18      1.01 o
  -6   1   6       12.34       11.42      1.42 o
  -5   1   6        6.77        6.57      1.04 o
  -4   1   6        1.72        0.15      0.88 o
  -3   1   6       83.67       87.62      3.26 o
  -2   1   6      190.42      199.64      3.59 o
  -1   1   6       20.84       21.34      1.15 o
   0   1   6      182.51      186.22      4.09 o
   1   1   6       16.87       16.48      1.18 o
   2   1   6        0.41        1.84      0.63 o
   3   1   6        1.25        1.80      0.56 o
   4   1   6       21.54       20.23      1.48 o
   5   1   6        0.55        0.81      0.88 o
   6   1   6        1.33        1.20      1.34 o
  -7   2   6        0.81        0.68      1.05 o
  -6   2   6        0.68        0.28      0.89 o
  -5   2   6      135.08      147.26      4.07 o
  -4   2   6       11.23        9.03      0.98 o
  -3   2   6       34.20       35.26      1.88 o
  -2   2   6       26.09       28.81      1.33 o
  -1   2   6        0.98        1.06      0.56 o
   0   2   6        3.02        3.21      0.87 o
   1   2   6        2.46        3.30      0.61 o
   2   2   6       88.56       85.21      2.23 o
   3   2   6        2.01        2.18      0.60 o
   4   2   6       30.12       34.39      1.88 o
   5   2   6        0.29        1.11      0.82 o
   6   2   6        0.06        0.41      1.14 o
  -7   3   6        0.09        0.59      1.19 o
  -6   3   6        3.92        2.42      0.92 o
  -5   3   6      194.41      214.58      4.90 o
  -4   3   6        4.69        4.20      0.94 o
  -3   3   6        4.36        4.97      0.70 o
  -2   3   6       67.70       71.69      1.92 o
  -1   3   6       15.91       15.41      1.07 o
   0   3   6       92.98       99.18      2.84 o
   1   3   6        8.99        9.18      0.72 o
   2   3   6      308.27      289.60      6.02 o
   3   3   6        8.46        8.29      1.04 o
   4   3   6       56.40       52.59      2.32 o
   5   3   6        0.99        1.19      0.76 o
   6   3   6        1.46        1.81      1.02 o
  -7   4   6        1.07        0.35      1.07 o
  -6   4   6       33.84       38.57      2.39 o
  -5   4   6       78.10       85.66      3.33 o
  -4   4   6       12.57       12.10      1.36 o
  -3   4   6       16.94       19.47      1.34 o
  -2   4   6        1.16        1.61      0.65 o
  -1   4   6       97.97       98.12      2.44 o
   0   4   6        3.20        3.70      0.79 o
   1   4   6        0.12       -0.21      0.42 o
   2   4   6      389.13      389.69      5.73 o
   3   4   6       47.96       45.96      2.15 o
   4   4   6       11.25        7.52      1.03 o
   5   4   6       18.24       13.42      1.39 o
   6   4   6        3.15        3.99      1.13 o
  -6   5   6        2.45        3.10      1.03 o
  -5   5   6       26.37       25.65      1.87 o
  -4   5   6        5.36        3.58      0.90 o
  -3   5   6      127.89      129.79      3.15 o
  -2   5   6        7.68        7.68      1.02 o
  -1   5   6        0.87        2.39      0.67 o
   0   5   6        5.00        7.92      0.94 o
   1   5   6        2.63        2.59      0.46 o
   2   5   6      318.78      334.31      5.26 o
   3   5   6       58.71       60.25      2.43 o
   4   5   6       15.64       11.26      1.18 o
   5   5   6        0.26       -0.05      0.90 o
   6   5   6        3.58        3.71      1.09 o
  -6   6   6       38.85       41.13      2.53 o
  -5   6   6        0.01        0.39      0.91 o
  -4   6   6      109.87      119.90      3.61 o
  -3   6   6       13.30       13.90      1.08 o
  -2   6   6        2.83        2.30      0.69 o
  -1   6   6        8.23        8.48      0.95 o
   0   6   6      342.92      345.00      4.54 o
   1   6   6       30.64       28.45      1.18 o
   2   6   6        2.80        7.50      1.49 o
   3   6   6        1.42        1.46      0.85 o
   4   6   6       24.82       23.60      1.71 o
   5   6   6        9.47       11.47      1.38 o
   6   6   6        0.03       -0.81      1.40 o
  -6   7   6        0.00       -0.08      1.03 o
  -5   7   6        9.16        8.64      1.30 o
  -4   7   6       40.57       37.29      2.40 o
  -3   7   6        1.89        1.13      0.58 o
  -2   7   6       90.09       93.28      3.11 o
  -1   7   6        4.07        2.99      0.72 o
   0   7   6       25.18       29.90      1.46 o
   1   7   6        3.19        4.99      0.90 o
   2   7   6      131.96      131.26      3.89 o
   3   7   6        4.12        3.69      0.88 o
   4   7   6        2.73        4.03      1.02 o
   5   7   6        2.84        2.94      0.98 o
  -6   8   6        1.89        2.23      1.15 o
  -5   8   6       42.98       46.27      3.03 o
  -4   8   6       30.27       30.44      2.60 o
  -3   8   6        2.69        1.69      0.65 o
  -2   8   6       10.85        9.88      1.14 o
  -1   8   6       24.02       20.62      1.41 o
   0   8   6        9.17       10.85      1.10 o
   1   8   6       19.69       18.34      1.40 o
   2   8   6      277.62      280.13      5.61 o
   3   8   6        2.05        1.96      0.78 o
   4   8   6       22.35       25.10      2.20 o
   5   8   6        0.20        0.50      1.20 o
  -6   9   6        5.53        4.22      1.39 o
  -5   9   6       60.67       64.90      3.95 o
  -4   9   6       16.87       21.49      2.44 o
  -3   9   6        4.36        4.22      1.19 o
  -2   9   6        2.52        2.65      0.76 o
  -1   9   6       11.53       12.12      1.19 o
   0   9   6      103.72      105.40      4.14 o
   1   9   6        0.19       -1.59      1.19 o
   2   9   6       92.47       87.71      3.89 o
   3   9   6       18.96       16.95      1.90 o
   4   9   6        3.07        2.61      1.33 o
   5   9   6        5.14        5.20      1.66 o
  -6  10   6        2.02        2.05      2.27 o
  -5  10   6       35.82       37.54      3.68 o
  -4  10   6      148.51      136.27      5.23 o
  -3  10   6       70.38       69.59      3.09 o
  -2  10   6       45.04       44.66      2.33 o
  -1  10   6        1.67        2.26      0.86 o
   0  10   6       84.60       77.41      2.96 o
   1  10   6       52.96       50.70      2.97 o
   2  10   6       12.27       10.45      1.57 o
   3  10   6       23.32       28.49      2.42 o
   4  10   6       17.69       14.63      2.24 o
   5  10   6        2.46        1.56      2.34 o
  -5  11   6       18.37       22.64      3.82 o
  -4  11   6        0.07        0.04      1.17 o
  -3  11   6        0.00        3.23      1.29 o
  -2  11   6        0.16        1.09      0.72 o
  -1  11   6        8.09        7.32      1.27 o
   0  11   6       85.36       76.34      3.74 o
   1  11   6        0.00       -0.25      0.93 o
   2  11   6        0.81        0.39      1.17 o
   3  11   6        7.47        8.44      2.08 o
   4  11   6        1.10        2.18      1.42 o
   5  11   6        0.16        0.60      1.44 o
  -5  12   6       18.57       21.25      3.81 o
  -4  12   6       70.89       70.81      4.14 o
  -3  12   6      119.53      121.05      4.43 o
  -2  12   6        2.72        3.61      1.18 o
  -1  12   6       22.66       24.15      2.08 o
   0  12   6       47.28       40.23      3.32 o
   1  12   6       11.00       10.62      1.52 o
   2  12   6       38.69       39.64      2.79 o
   3  12   6       20.39       18.35      2.44 o
   4  12   6        8.70       14.29      2.44 o
  -5  13   6       34.89       34.24      3.18 o
  -4  13   6        1.82        2.74      1.35 o
  -3  13   6        0.01        1.51      1.06 o
  -2  13   6       11.24       14.70      1.93 o
  -1  13   6        0.68        1.27      1.18 o
   0  13   6       48.31       43.99      3.41 o
   1  13   6       10.79        9.27      1.96 o
   2  13   6       36.29       42.62      3.67 o
   3  13   6        2.99        3.31      1.67 o
   4  13   6        0.71        0.49      1.62 o
  -4  14   6       20.49       23.31      3.93 o
  -3  14   6        4.31        2.85      1.04 o
  -2  14   6        9.80       10.10      1.62 o
  -1  14   6       22.61       15.92      2.20 o
   0  14   6        0.52        2.27      1.41 o
   1  14   6       43.08       45.20      3.62 o
   2  14   6       73.32       79.11      4.93 o
   3  14   6        8.49       10.07      2.14 o
  -4  15   6       14.82       11.80      2.95 o
  -3  15   6        3.83        3.79      2.35 o
  -2  15   6        1.41       -0.09      1.61 o
  -1  15   6        1.05       -0.55      1.15 o
   0  15   6       11.90        7.69      1.85 o
   1  15   6       11.62       11.50      2.51 o
   2  15   6        7.91       13.24      3.04 o
   3  15   6       24.87       34.19      3.50 o
  -3  16   6        0.67        0.50      1.11 o
  -2  16   6        2.02        3.08      1.98 o
  -1  16   6        0.16        0.17      1.21 o
   0  16   6       24.92       24.67      2.89 o
   1  16   6        1.24        0.58      1.69 o
   2  16   6       14.14       16.43      2.53 o
  -2  17   6        1.41        3.05      1.67 o
  -1  17   6        3.62        2.97      2.82 o
   0  17   6       24.34       22.79      2.89 o
   1  17   6        0.16        0.18      1.80 o
   2  17   6       33.52       37.97      3.91 o
  -1  18   6        0.02       -0.01      1.29 o
   0  18   6        0.20        0.64      1.89 o
  -5   0   7       10.98       12.58      2.07 o
  -3   0   7        6.58        6.18      1.56 o
  -1   0   7        7.38        4.15      4.33 o
   1   0   7      991.37     1003.30     15.75 o
   3   0   7       18.41       17.89      1.93 o
   5   0   7        0.38       -1.72      1.57 o
  -6   1   7       39.30       46.67      2.67 o
  -5   1   7       22.39       22.51      1.74 o
  -4   1   7        1.29        0.06      0.80 o
  -3   1   7       17.32       17.05      1.61 o
  -2   1   7       13.07       13.97      1.80 o
  -1   1   7      100.74       98.57      3.70 o
   0   1   7        1.06        0.99      1.17 o
   1   1   7        4.64       13.41      2.52 o
   2   1   7       31.04       31.31      1.67 o
   3   1   7       11.54       10.91      1.10 o
   4   1   7       28.58       20.74      1.70 o
   5   1   7        1.58        1.23      1.49 o
  -6   2   7       26.55       29.34      2.28 o
  -5   2   7       41.23       40.90      2.27 o
  -4   2   7       25.21       21.57      1.67 o
  -3   2   7      120.57      128.86      4.25 o
  -2   2   7        0.47        1.18      0.66 o
  -1   2   7       32.53       31.62      2.19 o
   0   2   7        1.64       -0.63      0.93 o
   1   2   7       32.15       39.17      2.18 o
   2   2   7        0.35        0.56      0.57 o
   3   2   7       27.86       27.49      1.77 o
   4   2   7        3.55        2.13      0.94 o
   5   2   7       10.72        8.41      1.49 o
  -6   3   7        0.01        1.08      0.96 o
  -5   3   7       24.26       22.43      1.74 o
  -4   3   7       25.47       24.98      1.88 o
  -3   3   7        1.57        0.86      0.73 o
  -2   3   7        9.00        7.51      1.04 o
  -1   3   7        6.13        7.30      1.20 o
   0   3   7       17.48       18.80      1.84 o
   1   3   7      180.66      192.13      3.82 o
   2   3   7        5.42        3.38      0.89 o
   3   3   7        4.28        4.54      1.19 o
   4   3   7        2.17        1.14      0.71 o
   5   3   7        0.43        0.54      1.35 o
  -6   4   7       18.73       24.62      2.39 o
  -5   4   7        8.86        9.38      1.48 o
  -4   4   7       21.75       19.82      1.83 o
  -3   4   7        0.22       -0.48      1.21 o
  -2   4   7       15.01       14.95      1.33 o
  -1   4   7       15.33       16.83      1.72 o
   0   4   7        0.35        2.20      1.39 o
   1   4   7      458.95      473.82      7.08 o
   2   4   7        1.15       -0.45      0.89 o
   3   4   7       64.01       60.64      3.02 o
   4   4   7        0.12        1.06      0.88 o
   5   4   7        2.01        0.09      0.96 o
  -6   5   7       69.74       77.94      3.97 o
  -5   5   7       44.39       46.07      3.20 o
  -4   5   7       23.27       23.06      2.16 o
  -3   5   7       40.82       36.48      2.54 o
  -2   5   7        9.61        9.43      2.37 o
  -1   5   7       36.74       41.04      2.55 o
   0   5   7       11.80       13.34      1.50 o
   1   5   7       74.53       84.67      3.32 o
   2   5   7       27.59       32.37      2.12 o
   3   5   7       50.35       43.68      2.53 o
   4   5   7       17.51       17.03      1.89 o
   5   5   7        1.12        2.76      1.10 o
  -6   6   7        6.01        7.06      1.42 o
  -5   6   7       79.46       79.40      4.15 o
  -4   6   7        8.08        6.67      1.38 o
  -3   6   7        7.32        6.27      1.19 o
  -2   6   7        0.29       -0.02      0.76 o
  -1   6   7       22.92       25.49      2.85 o
   0   6   7        1.62        2.29      0.92 o
   1   6   7        0.00        1.73      0.91 o
   2   6   7        9.57        9.46      1.37 o
   3   6   7        9.37       10.91      1.61 o
   4   6   7        4.90        4.44      1.20 o
   5   6   7        0.86        0.51      1.25 o
  -5   7   7       47.12       43.74      3.40 o
  -4   7   7       11.40       11.69      1.66 o
  -3   7   7       11.37       10.44      1.74 o
  -2   7   7        9.83       11.29      1.22 o
  -1   7   7      136.48      135.47      4.51 o
   0   7   7       13.78       10.21      0.98 o
   1   7   7       41.03       42.33      2.80 o
   2   7   7      102.69       97.03      4.22 o
   3   7   7        9.14       11.11      1.63 o
   4   7   7        9.22        7.96      1.90 o
   5   7   7        0.52        1.09      1.36 o
  -5   8   7        4.04        3.36      1.28 o
  -4   8   7       13.69       14.04      1.95 o
  -3   8   7        3.02        4.05      1.11 o
  -2   8   7        1.56        1.29      0.74 o
  -1   8   7       24.37       24.79      2.08 o
   0   8   7        2.07        0.91      0.95 o
   1   8   7        7.59        8.61      1.51 o
   2   8   7       19.12       16.79      1.92 o
   3   8   7       11.43       12.46      1.86 o
   4   8   7        0.98        2.15      1.49 o
  -5   9   7        2.31        1.42      1.84 o
  -4   9   7        1.81       -0.09      1.38 o
  -3   9   7       42.14       41.56      3.17 o
  -2   9   7        9.07        7.93      1.19 o
  -1   9   7       52.99       49.06      2.83 o
   0   9   7        3.01        3.76      1.05 o
   1   9   7        4.59        3.10      1.05 o
   2   9   7        0.22        1.42      0.98 o
   3   9   7       50.77       49.23      3.24 o
   4   9   7        4.76        4.36      1.88 o
  -5  10   7        9.46        8.55      2.59 o
  -4  10   7        0.17       -1.10      1.50 o
  -3  10   7       24.84       26.46      3.75 o
  -2  10   7        0.92       -0.03      1.29 o
  -1  10   7       33.07       34.85      2.72 o
   0  10   7        0.02        0.35      1.03 o
   1  10   7        6.76        3.24      1.06 o
   2  10   7        1.32       -0.18      0.94 o
   3  10   7        9.42        9.83      2.15 o
   4  10   7        2.71        2.70      1.82 o
  -4  11   7        1.59        1.84      1.78 o
  -3  11   7        0.96        1.72      1.96 o
  -2  11   7        6.73        8.12      2.05 o
  -1  11   7        0.03        0.37      1.31 o
   0  11   7        2.82        2.82      0.94 o
   1  11   7        2.04        0.88      0.80 o
   2  11   7        7.95        6.03      1.71 o
   3  11   7        0.19        1.68      1.55 o
   4  11   7       10.34       16.88      3.25 o
  -4  12   7        0.92        1.07      1.79 o
  -3  12   7        5.22        9.47      2.19 o
  -2  12   7        0.01        0.14      1.86 o
  -1  12   7       35.32       32.25      3.59 o
   0  12   7       19.71       18.05      2.02 o
   1  12   7        2.58        2.13      1.01 o
   2  12   7       13.05       16.67      2.11 o
   3  12   7        1.10        3.03      1.76 o
  -4  13   7        0.20        1.41      1.43 o
  -3  13   7        0.86        4.26      1.49 o
  -2  13   7        0.13        2.12      1.50 o
  -1  13   7       83.61       82.36      5.61 o
   0  13   7        0.12        0.92      1.26 o
   1  13   7        2.72        2.14      1.48 o
   2  13   7        3.78        5.26      1.59 o
   3  13   7       40.77       47.36      4.24 o
  -3  14   7        0.55        3.14      1.96 o
  -2  14   7        1.21        3.10      1.86 o
  -1  14   7        0.09        2.02      2.24 o
   0  14   7        2.73       -1.35      1.38 o
   1  14   7        6.59        5.20      1.58 o
   2  14   7        3.89        7.01      1.99 o
  -2  15   7        5.40        5.20      1.88 o
  -1  15   7        3.48        1.73      1.71 o
   0  15   7        2.15       -0.59      1.62 o
   1  15   7        9.23        6.45      1.90 o
  -1  16   7        0.47        3.77      1.77 o
   0  16   7        0.37       -0.29      1.50 o
  -4   0   8        6.12        2.73      1.77 o
  -2   0   8        7.56        4.94      1.94 o
   0   0   8      544.72      568.50     16.13 o
   2   0   8        7.34        6.75      2.08 o
   4   0   8        6.73        3.63      4.88 o
  -5   1   8       15.89       14.69      1.77 o
  -4   1   8        1.70        0.76      0.96 o
  -3   1   8        5.69        5.53      1.10 o
  -2   1   8        0.29        0.57      1.27 o
  -1   1   8        0.50        0.09      1.19 o
   0   1   8       21.91       33.08      3.88 o
   1   1   8        1.54        0.54      1.49 o
   2   1   8        0.14       -0.77      0.85 o
   3   1   8        1.06        2.40      0.94 o
   4   1   8        0.84       -0.16      1.65 o
  -5   2   8        0.57       -2.37      1.58 o
  -4   2   8        5.27        5.56      1.12 o
  -3   2   8        1.55        0.54      0.91 o
  -2   2   8        0.02        1.26      1.06 o
  -1   2   8       12.69       10.93      1.41 o
   0   2   8       40.34       45.69      3.25 o
   1   2   8       58.45       53.55      2.67 o
   2   2   8       55.14       56.59      2.68 o
   3   2   8        8.47        6.21      1.46 o
   4   2   8       12.64       12.17      1.78 o
  -5   3   8        2.92        1.56      0.98 o
  -4   3   8        0.02        0.50      0.90 o
  -3   3   8       11.14        7.18      1.77 o
  -2   3   8       82.21       77.73      6.03 o
  -1   3   8        7.14        4.64      1.50 o
   0   3   8       75.55       83.60      3.89 o
   1   3   8      122.07      125.91      4.78 o
   2   3   8        0.31       -0.15      0.93 o
   3   3   8        6.92        5.16      1.16 o
   4   3   8        2.77        5.01      1.25 o
  -5   4   8        3.41        3.52      1.20 o
  -4   4   8        1.56        0.91      1.19 o
  -3   4   8        8.75        8.44      1.46 o
  -2   4   8       21.03       20.15      2.33 o
  -1   4   8        0.00       -0.17      0.86 o
   0   4   8       39.28       42.68      2.51 o
   1   4   8       54.71       58.66      2.99 o
   2   4   8        5.51        5.01      1.04 o
   3   4   8       36.52       38.05      2.50 o
   4   4   8        3.19        3.53      0.99 o
  -5   5   8        4.96        3.95      1.25 o
  -4   5   8       56.48       57.66      3.56 o
  -3   5   8        2.12        1.86      1.02 o
  -2   5   8        1.47        1.40      1.03 o
  -1   5   8        6.29        4.06      1.55 o
   0   5   8        9.08       13.72      1.55 o
   1   5   8        9.78       12.98      1.47 o
   2   5   8        8.23       10.41      1.41 o
   3   5   8       18.25       17.41      2.07 o
   4   5   8        0.47        1.73      1.59 o
  -5   6   8       13.04       12.99      2.16 o
  -4   6   8        0.02        0.72      0.98 o
  -3   6   8        0.39        0.81      1.00 o
  -2   6   8        0.01        0.98      1.12 o
  -1   6   8        3.30        2.31      1.02 o
   0   6   8       88.74       91.49      4.11 o
   1   6   8        9.93       10.39      1.48 o
   2   6   8       29.21       30.79      3.15 o
   3   6   8       13.56       16.16      2.15 o
   4   6   8        0.01        0.09      1.44 o
  -4   7   8        8.87       10.75      1.60 o
  -3   7   8        5.65        3.25      1.41 o
  -2   7   8       10.94        9.15      3.85 o
  -1   7   8       18.88       21.29      2.06 o
   0   7   8        0.91        1.23      1.03 o
   1   7   8        1.54        1.44      0.91 o
   2   7   8        0.88        1.61      1.10 o
   3   7   8        9.51       12.04      1.90 o
  -4   8   8        2.03       -1.58      1.75 o
  -3   8   8        1.96        0.27      1.42 o
  -2   8   8       19.40       16.50      2.81 o
  -1   8   8        0.19       -0.92      1.91 o
   0   8   8       12.89       13.29      1.83 o
   1   8   8        0.20       -1.57      1.07 o
   2   8   8        1.08        1.85      1.28 o
   3   8   8        3.79        5.78      1.87 o
  -4   9   8        4.77        3.36      2.12 o
  -3   9   8        2.87        0.18      1.35 o
  -2   9   8       68.92       64.97      5.04 o
  -1   9   8        0.03       -0.42      1.15 o
   0   9   8       28.28       32.22      2.76 o
   1   9   8        0.00       -1.07      0.99 o
   2   9   8       70.71       71.39      4.04 o
   3   9   8        0.74       -0.39      1.41 o
  -4  10   8       14.64       16.61      3.32 o
  -3  10   8        0.80       -2.63      2.14 o
  -2  10   8        2.82        1.95      1.48 o
  -1  10   8        0.22        1.54      1.36 o
   0  10   8       37.29       43.01      2.94 o
   1  10   8        3.21        3.43      1.44 o
   2  10   8        2.89        6.98      1.76 o
  -3  11   8        6.49        4.66      3.67 o
  -2  11   8        0.00        0.54      1.39 o
  -1  11   8       30.25       22.74      2.74 o
   0  11   8        1.27        1.80      1.26 o
   1  11   8        0.63        1.37      1.20 o
   2  11   8        2.93        2.11      1.16 o
  -2  12   8        1.44        5.59      4.69 o
  -1  12   8        0.02        1.77      1.29 o
   0  12   8        0.96        0.68      1.03 o
   1  12   8        5.11        4.90      1.58 o
  -2  13   8       10.86        7.66      4.28 o
  -1  13   8        3.37        7.16      2.20 o
   0  13   8        1.91        1.56      1.46 o
   1  13   8       10.49        8.91      1.74 o
  -3   0   9       15.30       18.46      3.50 o
  -1   0   9        1.51        6.02      3.51 o
   1   0   9       18.20       19.02      2.81 o
   3   0   9        9.83       10.68      2.92 o
  -4   1   9        0.56        0.58      1.24 o
  -3   1   9        4.54        4.94      1.43 o
  -2   1   9        0.45       -0.76      1.26 o
  -1   1   9       58.36       70.45      4.43 o
   0   1   9       42.83       48.18      3.77 o
   1   1   9       36.89       35.64      2.68 o
   2   1   9        4.79        3.57      1.27 o
   3   1   9        2.32        2.14      1.42 o
  -4   2   9        0.15        0.34      1.30 o
  -3   2   9        0.08       -1.32      1.44 o
  -2   2   9       12.62       12.18      2.04 o
  -1   2   9        6.00        4.79      1.85 o
   0   2   9      169.05      189.72      8.57 o
   1   2   9        0.02       -1.04      1.06 o
   2   2   9        0.65        1.04      1.04 o
   3   2   9        1.97        0.14      1.21 o
  -4   3   9        1.17        0.31      1.10 o
  -3   3   9       13.25       13.06      2.16 o
  -2   3   9        0.01        0.46      1.20 o
  -1   3   9       12.96        9.80      2.44 o
   0   3   9        0.52        5.08      1.33 o
   1   3   9        0.73       -1.52      1.13 o
   2   3   9        6.24        2.35      1.61 o
  -4   4   9        2.12       -0.55      1.11 o
  -3   4   9        9.35       11.04      1.94 o
  -2   4   9        2.38        1.28      1.17 o
  -1   4   9       25.93       31.64      3.10 o
   0   4   9        0.63        1.24      1.13 o
   1   4   9        5.35        2.31      1.16 o
   2   4   9        3.21        4.98      1.45 o
  -3   5   9       18.68       22.80      3.11 o
  -2   5   9        0.02       -1.76      1.26 o
  -1   5   9       77.82       92.86      5.48 o
   0   5   9        9.30        6.03      1.33 o
   1   5   9        4.99        4.35      1.48 o
   2   5   9        1.81        3.55      1.15 o
  -3   6   9        5.83        7.22      1.75 o
  -2   6   9        9.38        5.81      1.39 o
  -1   6   9        0.47        4.04      1.77 o
   0   6   9        1.13       -0.50      1.13 o
   1   6   9        5.46        7.74      1.71 o
   2   6   9       18.71       23.43      2.22 o
  -3   7   9        4.69        3.94      1.75 o
  -2   7   9       16.30       16.23      2.84 o
  -1   7   9        1.22        1.71      1.98 o
   0   7   9        0.44       -0.26      1.37 o
   1   7   9        9.62        7.38      1.56 o
   2   7   9        6.09        8.23      1.53 o
  -2   8   9        0.73       -1.14      1.46 o
  -1   8   9        0.07        1.04      1.59 o
   0   8   9        8.52       10.63      1.97 o
   1   8   9        0.29        0.59      1.05 o
  -2   9   9        6.48        4.40      2.85 o
  -1   9   9       16.39       18.24      3.04 o
   0   9   9        7.97        9.55      1.97 o
   1   9   9        1.60        3.10      1.45 o
  -1   1  10       19.42       21.93      4.87 o
 
